# Supplementary material for: N′-(5-Bromo-2-methoxy­benzyl­idene)-2-hydroxy­benzohydrazide
Source: Acta Crystallogr Sect E Struct Rep Online. 2008 Sep 30;64(Pt 10):o2048. doi: 10.1107/S1600536808030900 (PMC2959458; doi:10.1107/S1600536808030900)
Supplement: Supplementary file 2 [file e-64-o2048-Isup2.hkl]

# 
# h,k,l, Fc-squared, Fo-squared, sigma(Fo-squared) and status flag 
# 
data_I
_shelx_title ' B in  I41/a' 
_shelx_refln_list_code          4 
_shelx_F_calc_maximum      972.95 
_exptl_crystal_F_000      2816.00 
_reflns_d_resolution_high  0.7828 
 
loop_ 
 _symmetry_equiv_pos_as_xyz 
 'x, y, z' 
 '-y+3/4, x+1/4, z+1/4' 
 '-x+1/2, -y, z+1/2' 
 'y+3/4, -x+3/4, z+3/4' 
 'x+1/2, y+1/2, z+1/2' 
 '-y+5/4, x+3/4, z+3/4' 
 '-x+1, -y+1/2, z+1' 
 'y+5/4, -x+5/4, z+5/4' 
 '-x, -y, -z' 
 'y-3/4, -x-1/4, -z-1/4' 
 'x-1/2, y, -z-1/2' 
 '-y-3/4, x-3/4, -z-3/4' 
 '-x+1/2, -y+1/2, -z+1/2' 
 'y-1/4, -x+1/4, -z+1/4' 
 'x, y+1/2, -z' 
 '-y-1/4, x-1/4, -z-1/4' 
 
_cell_length_a    15.5300 
_cell_length_b    15.5300 
_cell_length_c    25.3080 
_cell_angle_alpha  90.000 
_cell_angle_beta   90.000 
_cell_angle_gamma  90.000 
 
_shelx_F_squared_multiplier     1.000 
 
loop_ 
 _refln_index_h 
 _refln_index_k 
 _refln_index_l 
 _refln_F_squared_calc 
 _refln_F_squared_meas 
 _refln_F_squared_sigma 
 _refln_observed_status 
   0   2   0     2776.72     2495.43     94.70 o 
   2   2   0    41124.26    49903.31   1376.15 o 
  -2   4   0   946625.81   864237.25  33300.61 o 
   0   4   0      955.67      937.41     67.60 o 
   2   4   0    55150.69    62591.77   1726.81 o 
   4   4   0   131401.67   140767.81   3857.26 o 
  -4   6   0      287.11      252.02     78.84 o 
  -2   6   0    27273.88    27230.67    773.81 o 
   0   6   0     6785.20     6575.79    216.57 o 
   2   6   0    18846.62    15599.35    460.97 o 
   4   6   0      277.13      465.41    140.23 o 
   6   6   0    10303.92    10268.95    376.29 o 
  -6   8   0    21946.89    23207.22    690.03 o 
  -4   8   0    60191.80    60597.05   1690.52 o 
  -2   8   0     1259.57     1258.87    157.30 o 
   0   8   0    18797.22    19007.25    562.15 o 
   2   8   0    15629.41    15607.28    473.54 o 
   4   8   0     6368.46     6952.48    255.95 o 
   6   8   0       28.66       49.89    100.90 o 
   8   8   0     2303.66     2153.10    180.49 o 
  -8  10   0      592.85      914.00    212.94 o 
  -6  10   0      730.00      867.63    346.61 o 
  -4  10   0    16110.72    15122.39    625.37 o 
  -2  10   0       81.18       27.92    139.02 o 
   0  10   0      136.88      -10.73    115.61 o 
   2  10   0      114.62      328.04    116.76 o 
   4  10   0     2671.10     2723.25    163.57 o 
   6  10   0     3532.50     3250.85    277.79 o 
   8  10   0        4.20     -135.06    172.22 o 
  10  10   0      236.24      452.09    209.04 o 
 -10  12   0       39.94      166.04    229.09 o 
  -8  12   0     2051.28     2482.31    288.54 o 
  -6  12   0     1088.59     1079.62    237.38 o 
  -4  12   0       56.07      -36.67    191.08 o 
  -2  12   0     8402.67     8175.19    612.60 o 
   0  12   0      248.84      131.61    180.01 o 
   2  12   0      759.54      660.60    154.28 o 
   4  12   0      379.58      314.96    152.18 o 
   6  12   0      244.80      191.05    141.40 o 
   8  12   0      374.93      638.48    202.60 o 
  10  12   0      431.90      840.04    365.47 o 
  12  12   0       64.37      273.25    287.91 o 
 -12  14   0        7.48      -94.23    271.04 o 
 -10  14   0       38.73       26.80    269.21 o 
  -8  14   0      193.95      232.40    251.81 o 
  -6  14   0      801.68     1144.51    265.83 o 
  -4  14   0       21.77     -105.29    222.78 o 
  -2  14   0     1016.82      909.73    281.50 o 
   0  14   0      963.66      710.96    278.78 o 
   2  14   0      420.73      333.97    213.98 o 
   4  14   0       38.07      -59.59    206.13 o 
   6  14   0       38.42      -64.77    200.18 o 
   8  14   0       37.13       19.31    259.36 o 
  10  14   0       13.23      -42.05    290.69 o 
  12  14   0       35.90      247.19    335.25 o 
  14  14   0       21.22     -140.58    381.65 o 
 -10  16   0       99.31     -357.48    292.33 o 
  -8  16   0      303.64      699.73    308.09 o 
  -6  16   0        4.18      214.17    280.63 o 
  -4  16   0      297.97      469.62    276.66 o 
  -2  16   0        1.17      133.33    253.85 o 
   0  16   0      238.47      300.10    259.19 o 
   2  16   0      902.76      895.08    264.06 o 
   4  16   0      210.72     -136.76    380.71 o 
   6  16   0       15.61     -856.55    596.09 o 
   8  16   0       35.56      447.21    394.16 o 
  10  16   0        9.32      388.25    443.90 o 
  -8  18   0      123.49       15.52    430.78 o 
  -6  18   0       31.88     -154.44    311.36 o 
  -4  18   0      107.99     -206.95    309.13 o 
  -2  18   0       10.70     -147.56    284.44 o 
   0  18   0       30.42     -202.35    272.19 o 
   2  18   0        0.97     -106.21    273.52 o 
   4  18   0        3.85       72.12    453.90 o 
   6  18   0      142.92      822.53    748.25 o 
   0   1   1      633.13      447.27     18.74 o 
  -1   2   1     3108.83     3447.94     82.89 o 
   1   2   1    11976.58    10453.82    212.42 o 
  -2   3   1   118414.13   121202.80   2346.00 o 
   0   3   1   192943.73   191261.50   4030.81 o 
   2   3   1      764.19      467.43     32.38 o 
  -3   4   1      982.00      757.74     43.53 o 
  -1   4   1   147819.95   159986.70   3400.40 o 
   1   4   1   133819.78   132828.02   2676.33 o 
   3   4   1    30306.87    32503.74    644.23 o 
  -4   5   1    15741.02    14736.19    308.86 o 
  -2   5   1     5864.30     5848.37    144.91 o 
   0   5   1      156.01      121.98     32.72 o 
   2   5   1     2111.41     2765.23     83.48 o 
   4   5   1     3725.46     3310.15    103.14 o 
  -5   6   1     1605.10     1892.76    102.77 o 
  -3   6   1     5916.80     5908.31    154.59 o 
  -1   6   1     9024.82    11294.73    256.16 o 
   1   6   1    24089.71    23046.55    485.71 o 
   3   6   1     2806.80     3010.36     95.35 o 
   5   6   1    11363.12    10199.63    367.80 o 
  -6   7   1     2125.18     2273.50     97.11 o 
  -4   7   1    23728.34    23866.11    491.26 o 
  -2   7   1    16390.56    15046.21    335.13 o 
   0   7   1     7869.47     7570.32    177.64 o 
   2   7   1     5116.13     4899.70    132.17 o 
   4   7   1     6915.73     7403.97    183.06 o 
   6   7   1     5544.33     5112.99    148.15 o 
  -7   8   1       34.43      -72.44     79.09 o 
  -5   8   1     2034.07     2012.26    111.96 o 
  -3   8   1    84143.12    83931.39   1910.19 o 
  -1   8   1     9282.73     8986.59    223.57 o 
   1   8   1    14835.37    15147.89    325.82 o 
   3   8   1     2040.37     2606.80    102.75 o 
   5   8   1     6752.07     6183.78    170.84 o 
   7   8   1     2158.75     2310.11    109.75 o 
  -8   9   1      470.88      468.71    126.95 o 
  -6   9   1     1183.06      979.83    114.35 o 
  -4   9   1      211.16      262.40     79.28 o 
  -2   9   1     2255.60     2446.45    104.70 o 
   0   9   1      401.50      470.46     60.68 o 
   2   9   1      358.46      262.36     67.44 o 
   4   9   1      533.19      640.36     80.01 o 
   6   9   1      149.84      141.99     78.86 o 
   8   9   1       24.67       67.74    105.06 o 
  -9  10   1      166.94      306.67    135.63 o 
  -7  10   1     1376.96     1228.87    148.36 o 
  -5  10   1      399.49      353.93    123.26 o 
  -3  10   1      411.65      470.77    102.29 o 
  -1  10   1       50.58      -20.43     80.31 o 
   1  10   1     5223.88     5134.17    162.48 o 
   3  10   1       15.15       12.41     73.11 o 
   5  10   1     1358.90     1358.98    100.55 o 
   7  10   1      198.08      216.41     90.44 o 
   9  10   1     1448.36     1375.26    153.87 o 
 -10  11   1       34.80       96.07    156.86 o 
  -8  11   1      337.41      360.57    148.30 o 
  -6  11   1     3763.97     4095.76    278.20 o 
  -4  11   1      486.16      619.35    136.98 o 
  -2  11   1      372.68      340.42    122.80 o 
   0  11   1      499.66      485.55     97.22 o 
   2  11   1     3215.01     3271.90    165.39 o 
   4  11   1      343.07      306.58     88.25 o 
   6  11   1        1.62      -16.17     91.19 o 
   8  11   1       27.44      -44.55    129.57 o 
  10  11   1       10.96      -61.30    144.00 o 
 -11  12   1        1.96      133.85    167.97 o 
  -9  12   1      148.04     -122.15    155.23 o 
  -7  12   1      181.92      243.13    151.92 o 
  -5  12   1    10248.40    10091.42    479.26 o 
  -3  12   1       14.93     -109.21    129.09 o 
  -1  12   1        0.33        4.33    131.01 o 
   1  12   1     1373.71     1491.87    136.76 o 
   3  12   1        5.65      -11.73    117.10 o 
   5  12   1     1892.90     2032.55    139.18 o 
   7  12   1       63.96      164.56    127.09 o 
   9  12   1      199.17      163.27    143.27 o 
  11  12   1       19.15       -6.94    159.32 o 
 -12  13   1       15.74      145.23    186.00 o 
 -10  13   1      168.01      384.69    175.55 o 
  -8  13   1       62.49     -162.88    160.53 o 
  -6  13   1        9.31      -26.56    151.03 o 
  -4  13   1      570.29      607.68    158.50 o 
  -2  13   1       36.59       44.37    140.12 o 
   0  13   1       60.49       42.52    138.46 o 
   2  13   1       23.41      -16.50    134.33 o 
   4  13   1       11.52       24.49    109.81 o 
   6  13   1       41.26      214.40    125.14 o 
   8  13   1        0.51       47.45    176.58 o 
  10  13   1       60.10      233.06    166.01 o 
  12  13   1        8.55      202.47    185.71 o 
 -13  14   1       10.46     -239.20    200.74 o 
 -11  14   1       10.01      -21.47    194.02 o 
  -9  14   1      141.53       49.13    182.91 o 
  -7  14   1       25.04      -81.34    171.64 o 
  -5  14   1      437.98      277.46    172.22 o 
  -3  14   1       28.37      -66.14    156.07 o 
  -1  14   1      234.14      177.81    155.72 o 
   1  14   1      129.19      284.90    155.86 o 
   3  14   1      314.08      267.04    149.54 o 
   5  14   1       44.39      140.20    136.62 o 
   7  14   1       52.57      242.26    179.70 o 
   9  14   1       41.31      -85.85    194.98 o 
  11  14   1        5.00      401.17    231.76 o 
  13  14   1       25.10       14.68    251.86 o 
 -12  15   1       10.47     -306.30    204.20 o 
 -10  15   1       29.22       43.26    200.77 o 
  -8  15   1        2.32     -263.90    191.90 o 
  -6  15   1      159.46       -1.39    183.18 o 
  -4  15   1       90.15     -255.10    173.00 o 
  -2  15   1       83.28      -26.99    165.93 o 
   0  15   1      591.47      740.19    175.49 o 
   2  15   1      205.42      270.77    165.32 o 
   4  15   1        5.40     -209.69    151.81 o 
   6  15   1      126.94       49.46    232.89 o 
   8  15   1       30.25      -21.25    219.47 o 
  10  15   1        6.20     -160.65    218.02 o 
  12  15   1        2.50      152.55    253.24 o 
 -11  16   1        1.56       39.09    218.91 o 
  -9  16   1       52.06       37.95    206.96 o 
  -7  16   1      588.09      303.71    224.43 o 
  -5  16   1        0.50     -112.15    220.71 o 
  -3  16   1        8.85      -35.36    185.34 o 
  -1  16   1       95.62       40.71    178.94 o 
   1  16   1       33.32      264.95    177.52 o 
   3  16   1      177.34      -65.73    168.54 o 
   5  16   1       57.23      -26.07    180.33 o 
   7  16   1       90.45       76.43    258.86 o 
   9  16   1        0.54     -228.99    274.27 o 
  11  16   1        3.38     -139.84    319.74 o 
 -10  17   1       26.58      -67.45    287.86 o 
  -8  17   1        6.40       98.23    216.73 o 
  -6  17   1       80.59       -5.28    208.34 o 
  -4  17   1      137.53     -144.52    199.81 o 
  -2  17   1      132.46      314.36    195.18 o 
   0  17   1        0.04     -276.23    184.16 o 
   2  17   1       22.91       33.05    187.00 o 
   4  17   1      183.24      374.40    199.10 o 
   6  17   1      249.42      184.27    307.69 o 
   8  17   1        0.17      379.88    360.10 o 
  10  17   1       27.15      -38.88    459.83 o 
  -7  18   1      150.74      394.00    233.90 o 
  -5  18   1        5.14       72.26    245.57 o 
  -3  18   1       24.38      -55.99    232.75 o 
  -1  18   1       14.01      109.30    224.37 o 
   1  18   1        9.19     -146.43    212.33 o 
   3  18   1        3.82     -112.37    217.61 o 
   5  18   1        0.13     -495.83    330.56 o 
   7  18   1        0.73      189.40    358.44 o 
  -4  19   1       18.37     -242.82    252.08 o 
  -2  19   1       12.44     -106.80    261.10 o 
   0  19   1       18.52      380.89    235.46 o 
   2  19   1        2.80      -63.46    225.44 o 
   4  19   1        1.29     -369.75    439.54 o 
   1   1   2    63949.32    66807.89   1292.83 o 
   0   2   2      940.21     1253.99     50.76 o 
   2   2   2     1836.11     1531.03     45.24 o 
  -1   3   2    22040.45    23073.54    502.91 o 
   1   3   2     2304.02     2472.70     64.72 o 
   3   3   2    32440.74    32635.35    643.73 o 
  -2   4   2   101464.99   102380.62   2076.35 o 
   0   4   2   104601.68   107626.26   2085.76 o 
   2   4   2    70255.77    71904.66   1401.39 o 
   4   4   2       20.02       26.29     39.10 o 
  -3   5   2    30850.66    29491.48    588.35 o 
  -1   5   2    42552.30    43084.54    887.00 o 
   1   5   2      913.71     1201.39     54.01 o 
   3   5   2     8744.67     9917.38    218.28 o 
   5   5   2     1625.82     1710.27     77.51 o 
  -4   6   2    27015.00    30306.20    641.38 o 
  -2   6   2    17954.64    19437.28    418.03 o 
   0   6   2      207.62      184.26     39.32 o 
   2   6   2      144.26      198.91     47.25 o 
   4   6   2    14106.78    12917.86    295.09 o 
   6   6   2    17603.46    16970.95    361.98 o 
  -5   7   2       37.10      -47.60     68.49 o 
  -3   7   2       89.51       90.31     51.41 o 
  -1   7   2     9115.38     9160.73    220.21 o 
   1   7   2    26802.88    25616.06    541.55 o 
   3   7   2     2455.54     2368.96     90.95 o 
   5   7   2       81.00       32.09     62.26 o 
   7   7   2     6809.94     6899.97    184.87 o 
  -6   8   2      432.49      402.69    110.27 o 
  -4   8   2     1529.46     1596.81     87.73 o 
  -2   8   2    27428.96    27792.43    594.83 o 
   0   8   2     2615.54     2982.11     99.59 o 
   2   8   2     4424.91     5394.64    148.09 o 
   4   8   2    17683.90    18498.57    436.90 o 
   6   8   2     2940.10     2591.24    132.82 o 
   8   8   2      714.16      933.62    114.65 o 
  -7   9   2      331.34      219.78    105.96 o 
  -5   9   2     1484.62     1635.85    121.08 o 
  -3   9   2     2107.77     2194.39     99.41 o 
  -1   9   2     2223.37     2222.37    103.87 o 
   1   9   2     3168.77     3221.05    124.19 o 
   3   9   2      421.81      433.56     73.24 o 
   5   9   2     1775.89     1804.70    100.06 o 
   7   9   2      223.68      171.32     82.71 o 
   9   9   2     1737.02     1472.10    152.78 o 
  -8  10   2      182.91      402.36    138.78 o 
  -6  10   2       13.78        2.87    119.27 o 
  -4  10   2     5805.95     5504.36    345.90 o 
  -2  10   2      393.65      202.39     97.15 o 
   0  10   2     5236.92     5128.75    162.28 o 
   2  10   2     3009.79     3069.83    126.98 o 
   4  10   2      125.23       70.98     77.41 o 
   6  10   2       54.30      136.35     85.65 o 
   8  10   2      276.34      561.70    126.74 o 
  10  10   2       64.98       10.63    141.43 o 
  -9  11   2      283.16      302.34    154.69 o 
  -7  11   2      420.76      177.80    142.54 o 
  -5  11   2     3183.18     3070.48    191.51 o 
  -3  11   2     3210.57     3246.22    249.65 o 
  -1  11   2      627.63      723.25    115.30 o 
   1  11   2       52.68       24.46     90.11 o 
   3  11   2     1336.28     1046.75    103.23 o 
   5  11   2     3699.41     3605.16    140.75 o 
   7  11   2       58.87      -32.64    104.02 o 
   9  11   2      486.91      635.19    150.13 o 
  11  11   2       41.87       90.15    158.27 o 
 -10  12   2       33.33      -76.37    158.70 o 
  -8  12   2      604.00      478.68    163.51 o 
  -6  12   2     2286.50     2193.14    197.55 o 
  -4  12   2     1600.48     1710.37    183.95 o 
  -2  12   2       59.43     -184.74    123.16 o 
   0  12   2     1923.40     1802.97    146.56 o 
   2  12   2     2252.90     2378.65    153.54 o 
   4  12   2      474.90      399.62    110.62 o 
   6  12   2        2.33       48.50    108.19 o 
   8  12   2      554.76      692.25    150.58 o 
  10  12   2      248.81      156.38    157.09 o 
  12  12   2       19.52        0.72    191.60 o 
 -11  13   2       55.26      191.73    182.33 o 
  -9  13   2       42.18      103.79    169.73 o 
  -7  13   2      135.82      327.49    165.31 o 
  -5  13   2      656.02        5.46    153.48 o 
  -3  13   2      510.23      606.30    158.64 o 
  -1  13   2        5.80       -9.31    142.37 o 
   1  13   2       64.31       93.89    139.06 o 
   3  13   2       32.31      165.82    119.50 o 
   5  13   2      334.37      390.70    121.50 o 
   7  13   2       14.13      262.64    163.30 o 
   9  13   2      239.02      376.32    177.97 o 
  11  13   2       16.44      -57.25    171.20 o 
  13  13   2      109.00      101.65    195.80 o 
 -12  14   2       21.49      -82.27    199.75 o 
 -10  14   2       15.17      172.31    185.77 o 
  -8  14   2       17.26      290.10    182.52 o 
  -6  14   2      568.73      767.93    183.63 o 
  -4  14   2      765.70      454.51    169.67 o 
  -2  14   2       77.22      -99.35    152.15 o 
   0  14   2      211.24      475.11    156.55 o 
   2  14   2       44.93      -65.14    146.58 o 
   4  14   2      245.24      352.65    136.65 o 
   6  14   2        5.06      179.00    157.53 o 
   8  14   2      332.19      248.48    188.75 o 
  10  14   2       43.10      -65.81    213.17 o 
  12  14   2       74.15       21.15    236.99 o 
  14  14   2        2.14      -56.45    246.36 o 
 -11  15   2       22.47       86.62    205.38 o 
  -9  15   2       91.42     -170.13    195.66 o 
  -7  15   2      373.81      146.00    191.20 o 
  -5  15   2      683.90      448.88    193.38 o 
  -3  15   2        1.44      -96.64    168.42 o 
  -1  15   2      128.03      246.59    169.36 o 
   1  15   2       53.50      -64.92    159.72 o 
   3  15   2      396.69      492.81    162.66 o 
   5  15   2        3.51     -145.45    174.52 o 
   7  15   2        0.85      242.26    215.95 o 
   9  15   2       26.59     -152.93    230.06 o 
  11  15   2        9.08       40.53    232.23 o 
 -10  16   2        2.55      -64.66    211.24 o 
  -8  16   2       24.65      254.54    204.79 o 
  -6  16   2        9.54        6.43    193.78 o 
  -4  16   2        6.89     -225.71    183.66 o 
  -2  16   2       85.99       88.67    186.16 o 
   0  16   2        5.34     -156.14    177.87 o 
   2  16   2       88.42      163.62    177.21 o 
   4  16   2       10.30       -1.63    172.53 o 
   6  16   2       64.81      236.61    449.66 o 
   8  16   2        3.72      277.69    326.62 o 
  10  16   2        1.23      -68.31    292.87 o 
  -9  17   2       64.31       46.00    221.70 o 
  -7  17   2        0.20      206.03    219.47 o 
  -5  17   2      120.22     -307.02    204.68 o 
  -3  17   2        1.38        5.45    199.45 o 
  -1  17   2        3.13      218.57    191.47 o 
   1  17   2       24.47      -16.89    205.43 o 
   3  17   2        2.83     -102.55    203.77 o 
   5  17   2      220.58      128.99    284.61 o 
   7  17   2      161.03     1075.04    547.84 o 
   9  17   2       15.73       64.87    362.46 o 
  -8  18   2       11.68     -626.73    417.82 o 
  -6  18   2       51.05       83.20    249.54 o 
  -4  18   2       15.49      -44.94    238.79 o 
  -2  18   2        4.95      208.52    237.97 o 
   0  18   2        0.07     -129.32    223.23 o 
   2  18   2        5.50      133.65    222.13 o 
   4  18   2       16.86     -186.07    222.64 o 
   6  18   2        4.51      157.09    417.18 o 
  -5  19   2        5.09     -180.87    423.22 o 
  -3  19   2        1.34     -275.19    242.99 o 
  -1  19   2        2.80      -54.50    234.64 o 
   1  19   2        0.30      -80.33    232.87 o 
   3  19   2        3.05      -45.72    241.91 o 
   5  19   2        3.78      161.11    491.37 o 
   0   1   3      503.59      579.32     23.57 o 
  -1   2   3     4424.64     5074.03    120.29 o 
   1   2   3    10588.39    11114.21    225.12 o 
  -2   3   3     5212.06     6802.14    163.02 o 
   0   3   3    73872.80    79932.01   1611.71 o 
   2   3   3       60.98      139.36     32.60 o 
  -3   4   3    15858.57    14462.83    298.76 o 
  -1   4   3      560.77      485.69     35.64 o 
   1   4   3    18512.31    21619.56    433.55 o 
   3   4   3    27107.29    29221.10    579.91 o 
  -4   5   3     5579.41     4933.61    127.26 o 
  -2   5   3    29021.89    26569.94    589.11 o 
   0   5   3     9791.22     9416.32    203.02 o 
   2   5   3       50.54      175.14     41.49 o 
   4   5   3    17484.02    18401.15    379.95 o 
  -5   6   3     6069.69     6367.96    161.91 o 
  -3   6   3       34.93      149.49     55.63 o 
  -1   6   3      233.32      285.99     44.66 o 
   1   6   3    14388.92    12418.35    265.22 o 
   3   6   3     3919.71     3114.56     99.16 o 
   5   6   3      129.41      171.17     57.51 o 
  -6   7   3       89.50      -10.39     63.97 o 
  -4   7   3    16135.77    16390.19    367.63 o 
  -2   7   3     2841.82     2857.56    121.29 o 
   0   7   3    18725.93    18398.03    382.75 o 
   2   7   3    13630.65    12313.23    270.81 o 
   4   7   3     9784.18     9230.05    228.05 o 
   6   7   3        2.60       -7.35     66.75 o 
  -7   8   3     5105.32     5435.59    184.86 o 
  -5   8   3     3178.15     3091.07    131.96 o 
  -3   8   3      677.56      577.52     63.26 o 
  -1   8   3    11607.03    13076.28    303.51 o 
   1   8   3     5322.08     5579.99    155.03 o 
   3   8   3     2101.04     2241.75     95.79 o 
   5   8   3      328.41      284.82     72.58 o 
   7   8   3     4566.85     4478.46    154.14 o 
  -8   9   3     1297.05     1124.37    126.80 o 
  -6   9   3      281.47      216.70    102.89 o 
  -4   9   3      175.78      197.24     82.16 o 
  -2   9   3      626.76      605.30     95.65 o 
   0   9   3     4349.85     4326.49    129.63 o 
   2   9   3     4437.66     4574.92    138.88 o 
   4   9   3      982.50      857.41     83.09 o 
   6   9   3     1448.58     1133.49     94.67 o 
   8   9   3      205.20       82.02    106.15 o 
  -9  10   3      429.61      290.98    143.29 o 
  -7  10   3      515.28      452.57    135.28 o 
  -5  10   3     1399.61     1446.55    128.54 o 
  -3  10   3     2133.07     2131.11    134.29 o 
  -1  10   3     2193.76     2286.02    134.41 o 
   1  10   3      967.51      786.52     85.64 o 
   3  10   3      151.55      216.20     77.14 o 
   5  10   3      214.38      124.70     83.50 o 
   7  10   3      155.13       58.60    125.87 o 
   9  10   3      672.84      595.29    144.44 o 
 -10  11   3      364.14      464.71    163.30 o 
  -8  11   3      850.35      675.15    153.03 o 
  -6  11   3       10.01       39.89    134.71 o 
  -4  11   3      942.68      654.80    134.75 o 
  -2  11   3      675.56      978.61    121.89 o 
   0  11   3      403.30      262.58    108.19 o 
   2  11   3        0.53      -81.97     82.46 o 
   4  11   3     2422.31     2611.01    148.79 o 
   6  11   3     1127.71     1223.08    113.86 o 
   8  11   3      240.60      214.17    120.48 o 
  10  11   3      388.75      451.35    157.12 o 
 -11  12   3      154.38      167.11    175.41 o 
  -9  12   3      127.89       59.18    163.61 o 
  -7  12   3      166.22       23.60    150.76 o 
  -5  12   3      638.24      556.53    226.61 o 
  -3  12   3      726.75      938.28    151.61 o 
  -1  12   3     4224.61     4690.88    204.24 o 
   1  12   3      548.75      424.02    120.93 o 
   3  12   3      529.37      413.24    123.72 o 
   5  12   3      877.28      775.49    113.01 o 
   7  12   3      123.78       59.02    120.62 o 
   9  12   3      155.53      334.57    148.76 o 
  11  12   3       31.72      176.13    169.03 o 
 -12  13   3        0.75       37.18    189.87 o 
 -10  13   3       25.11      -18.86    177.87 o 
  -8  13   3       41.75      -18.02    164.55 o 
  -6  13   3        6.86      -39.94    152.98 o 
  -4  13   3     1371.15      755.25    163.68 o 
  -2  13   3     1683.91     1569.10    173.55 o 
   0  13   3      111.68      127.01    145.01 o 
   2  13   3      104.69       26.50    116.83 o 
   4  13   3       33.13       27.71    132.17 o 
   6  13   3        9.72      106.65    135.05 o 
   8  13   3      123.96      209.32    163.56 o 
  10  13   3       42.98     -158.14    214.50 o 
  12  13   3       42.38      137.86    189.56 o 
 -13  14   3        2.42     -201.70    199.94 o 
 -11  14   3        2.16       65.98    195.90 o 
  -9  14   3       14.39      -13.28    183.09 o 
  -7  14   3       28.77     -163.56    167.74 o 
  -5  14   3        5.32      -18.26    164.85 o 
  -3  14   3       63.58      -64.92    154.75 o 
  -1  14   3      423.74      643.91    167.96 o 
   1  14   3       42.09      109.30    152.87 o 
   3  14   3     1294.32     1085.09    146.53 o 
   5  14   3      427.29      564.24    151.07 o 
   7  14   3        0.84     -138.22    195.06 o 
   9  14   3        5.17      -68.02    198.16 o 
  11  14   3        2.21      -41.62    222.36 o 
  13  14   3        4.35      -32.42    247.12 o 
 -12  15   3        7.59      -54.41    211.99 o 
 -10  15   3       22.31       57.89    205.44 o 
  -8  15   3      226.08      229.85    196.12 o 
  -6  15   3      233.49       75.34    181.87 o 
  -4  15   3        2.99     -224.78    169.84 o 
  -2  15   3       54.73      238.32    171.79 o 
   0  15   3     1090.05      766.00    179.77 o 
   2  15   3      614.79      243.85    166.32 o 
   4  15   3      148.74      186.22    156.97 o 
   6  15   3        8.61      214.78    170.21 o 
   8  15   3      370.39      672.08    269.02 o 
  10  15   3        6.12      -30.25    276.36 o 
  12  15   3       32.99      197.55    273.04 o 
 -11  16   3        2.95       50.57    221.17 o 
  -9  16   3        4.21      -26.67    211.12 o 
  -7  16   3       20.49      156.40    207.99 o 
  -5  16   3       10.42       85.89    192.13 o 
  -3  16   3       33.11     -243.18    182.06 o 
  -1  16   3       37.16     -265.78    177.19 o 
   1  16   3      275.11      243.07    199.70 o 
   3  16   3       29.39      -12.13    191.75 o 
   5  16   3        3.10      -95.68    221.41 o 
   7  16   3       26.90       87.00    385.47 o 
   9  16   3      112.28      251.04    286.22 o 
  11  16   3       16.22      114.01    302.87 o 
 -10  17   3       14.86       55.78    509.40 o 
  -8  17   3       37.78       62.97    251.72 o 
  -6  17   3        3.22      163.28    240.12 o 
  -4  17   3        2.65      244.75    228.36 o 
  -2  17   3        3.71      349.93    224.30 o 
   0  17   3       38.32       97.76    214.69 o 
   2  17   3       24.41      -92.87    206.60 o 
   4  17   3      191.34        3.97    214.39 o 
   6  17   3      304.18      428.37    347.66 o 
   8  17   3      112.78      301.22    362.04 o 
  10  17   3        4.21      -54.15    445.05 o 
  -7  18   3       13.76        1.81    258.59 o 
  -5  18   3        0.69      143.24    246.03 o 
  -3  18   3        0.06     -299.21    231.24 o 
  -1  18   3        9.45       47.90    229.13 o 
   1  18   3       21.77     -325.20    218.24 o 
   3  18   3        2.72       68.81    237.53 o 
   5  18   3        0.27       60.97    355.66 o 
   7  18   3        0.34     -207.34    348.48 o 
  -4  19   3        0.28     -414.05    320.57 o 
  -2  19   3       26.78     -349.72    233.15 o 
   0  19   3       10.32      -64.35    245.86 o 
   2  19   3       11.63      160.52    256.62 o 
   4  19   3       16.08     -105.57    391.22 o 
   0   0   4    56425.34    46894.38   1823.18 o 
   1   1   4     4845.89     4295.23     94.97 o 
   0   2   4     1966.21     2343.34     68.46 o 
   2   2   4     7251.67     7922.68    168.77 o 
  -1   3   4    79806.22    85504.42   1826.03 o 
   1   3   4    76059.18    78247.23   1519.27 o 
   3   3   4     2223.11     1898.88     61.98 o 
  -2   4   4     7013.52     6309.08    151.35 o 
   0   4   4     2684.85     2568.02     73.14 o 
   2   4   4      644.91      805.60     50.06 o 
   4   4   4     1618.27     1516.66     63.89 o 
  -3   5   4      315.04      271.57     46.35 o 
  -1   5   4    16374.72    18534.68    376.60 o 
   1   5   4    35794.99    37223.09    736.78 o 
   3   5   4     1359.52     1440.36    134.75 o 
   5   5   4     1162.20      991.54     64.97 o 
  -4   6   4      254.07      211.26     54.82 o 
  -2   6   4      742.83      816.48     66.76 o 
   0   6   4     2365.92     2251.99     76.50 o 
   2   6   4     1215.53     1383.16     69.78 o 
   4   6   4      571.28      698.78     63.11 o 
   6   6   4     4114.62     4067.07    125.48 o 
  -5   7   4     1935.26     2263.72    106.97 o 
  -3   7   4    20945.07    18816.72    439.58 o 
  -1   7   4       66.31       77.75     49.46 o 
   1   7   4        9.94      -13.12     48.96 o 
   3   7   4    16476.92    17116.73    381.46 o 
   5   7   4     8540.26     7585.05    191.91 o 
   7   7   4        1.23      -39.11     73.36 o 
  -6   8   4     2942.18     3195.62    137.90 o 
  -4   8   4     4434.33     3864.91    142.63 o 
  -2   8   4     6011.48     5757.29    161.44 o 
   0   8   4     6786.81     6750.72    171.48 o 
   2   8   4     6114.57     6333.84    200.63 o 
   4   8   4     3175.19     3063.77    114.06 o 
   6   8   4      346.55      439.66     80.88 o 
   8   8   4      248.35      171.86    113.73 o 
  -7   9   4      555.29      515.26    127.37 o 
  -5   9   4      322.58      182.30     88.54 o 
  -3   9   4     2021.22     1724.47    137.64 o 
  -1   9   4     1026.36     1412.30     85.96 o 
   1   9   4     1718.68     1293.18     79.04 o 
   3   9   4     4829.25     4878.04    179.98 o 
   5   9   4     1229.88      990.76     90.44 o 
   7   9   4     1074.59     1245.98    125.96 o 
   9   9   4      440.92      410.88    120.50 o 
  -8  10   4      610.42      671.81    146.76 o 
  -6  10   4     1278.24     1533.46    136.58 o 
  -4  10   4       23.46      111.82    102.05 o 
  -2  10   4     3919.60     4416.33    180.99 o 
   0  10   4       12.03      -80.65     81.13 o 
   2  10   4      362.65      421.02     88.08 o 
   4  10   4     3816.86     3350.29    129.05 o 
   6  10   4     4043.62     4460.41    183.93 o 
   8  10   4        0.56       49.33    139.86 o 
  10  10   4     1950.26     1977.56    182.90 o 
  -9  11   4      148.62       69.13    155.87 o 
  -7  11   4     4803.61     4885.66    312.41 o 
  -5  11   4       91.33      318.99    132.62 o 
  -3  11   4     1821.33     1591.23    137.53 o 
  -1  11   4      370.03      422.00    112.82 o 
   1  11   4     3029.58     3114.94    159.65 o 
   3  11   4      279.42      205.72     97.36 o 
   5  11   4      214.10       98.40     90.15 o 
   7  11   4     3273.28     2952.80    155.07 o 
   9  11   4      948.27      944.74    160.78 o 
  11  11   4       54.80      184.06    162.93 o 
 -10  12   4       17.82     -140.85    178.89 o 
  -8  12   4      392.84      328.57    161.67 o 
  -6  12   4      166.26      184.15    150.81 o 
  -4  12   4      943.32      862.31    152.45 o 
  -2  12   4       20.59       27.53    118.49 o 
   0  12   4     1137.63     1422.52    140.19 o 
   2  12   4     1641.30     1836.39    140.48 o 
   4  12   4        1.54      -19.18    110.19 o 
   6  12   4      170.63      146.20    129.52 o 
   8  12   4      475.29      307.70    128.89 o 
  10  12   4      955.42     1032.43    174.75 o 
  12  12   4       12.93       77.39    179.33 o 
 -11  13   4       10.16     -202.89    181.77 o 
  -9  13   4      105.93      -70.32    170.53 o 
  -7  13   4       58.43      -25.43    161.20 o 
  -5  13   4       72.35      102.73    157.32 o 
  -3  13   4     2459.77     2591.93    228.27 o 
  -1  13   4     1163.72      597.06    152.72 o 
   1  13   4     1213.18     1102.26    143.31 o 
   3  13   4      224.77      221.95    123.95 o 
   5  13   4      411.06      496.48    137.56 o 
   7  13   4       80.00     -194.71    147.03 o 
   9  13   4        6.62      -68.21    169.12 o 
  11  13   4       34.87      226.76    202.44 o 
  13  13   4        2.33     -103.42    213.65 o 
 -12  14   4        3.64      136.53    205.96 o 
 -10  14   4        1.24      151.59    193.49 o 
  -8  14   4       61.93     -217.04    183.14 o 
  -6  14   4      450.87      527.83    179.35 o 
  -4  14   4      240.21      168.21    163.18 o 
  -2  14   4     1025.23     1154.82    178.62 o 
   0  14   4       92.55      314.89    159.85 o 
   2  14   4      104.39        5.29    146.14 o 
   4  14   4      855.28      690.73    141.88 o 
   6  14   4      185.10      287.45    158.78 o 
   8  14   4      626.15      685.52    308.11 o 
  10  14   4        9.95       51.92    240.26 o 
  12  14   4       13.41     -156.02    230.77 o 
 -11  15   4        6.04       71.33    210.82 o 
  -9  15   4       99.64      -12.01    223.74 o 
  -7  15   4        9.61     -146.35    185.32 o 
  -5  15   4       58.37      -42.99    176.51 o 
  -3  15   4      236.51      407.24    181.96 o 
  -1  15   4       39.21     -118.82    166.29 o 
   1  15   4     1110.79     1197.08    209.97 o 
   3  15   4      877.80      623.89    187.84 o 
   5  15   4      287.42      166.72    186.17 o 
   7  15   4      209.60      186.21    246.23 o 
   9  15   4       95.27      357.06    302.83 o 
  11  15   4        1.31     -160.30    292.70 o 
 -10  16   4        3.95     -295.37    226.86 o 
  -8  16   4       99.64       24.20    230.34 o 
  -6  16   4        4.18     -174.69    208.90 o 
  -4  16   4       33.03      -32.59    217.72 o 
  -2  16   4       11.16      -77.32    202.76 o 
   0  16   4        4.52     -270.24    198.51 o 
   2  16   4      176.84      435.01    200.15 o 
   4  16   4       64.84      -51.75    199.34 o 
   6  16   4      166.92      167.90    318.78 o 
   8  16   4      260.73      -55.73    278.76 o 
  10  16   4       85.76       78.97    304.61 o 
  -9  17   4        8.82     -213.81    244.03 o 
  -7  17   4       12.62     -219.78    236.32 o 
  -5  17   4        3.76       89.94    229.21 o 
  -3  17   4       66.59      -23.23    224.73 o 
  -1  17   4       10.42      177.87    223.42 o 
   1  17   4        0.49       15.11    211.49 o 
   3  17   4       10.24      -44.40    223.56 o 
   5  17   4       58.87      264.97    239.25 o 
   7  17   4      121.52      452.70    502.41 o 
   9  17   4       31.14       95.12    375.97 o 
  -6  18   4        7.49      -93.14    246.71 o 
  -4  18   4       12.68      -42.31    247.51 o 
  -2  18   4        0.19       57.32    234.97 o 
   0  18   4        0.13      185.71    232.38 o 
   2  18   4        0.98     -350.11    233.41 o 
   4  18   4        0.26       51.87    260.75 o 
   6  18   4      259.99      938.45    374.66 o 
  -5  19   4       46.53      264.54    453.04 o 
  -3  19   4       10.41      -32.35    265.79 o 
  -1  19   4       11.57      212.90    249.48 o 
   1  19   4       45.67      -40.23    236.23 o 
   3  19   4        5.75        4.19    244.03 o 
   5  19   4        0.71      693.65    605.04 o 
   0   1   5   113847.55   118636.88   2506.51 o 
  -1   2   5      739.56      571.93     32.31 o 
   1   2   5    20216.63    16251.85    327.33 o 
  -2   3   5     6398.28     6686.45    148.66 o 
   0   3   5    44212.94    41287.41    809.36 o 
   2   3   5    30951.00    28625.50    591.34 o 
  -3   4   5    45887.73    46660.60    917.80 o 
  -1   4   5    13677.35    13775.19    284.44 o 
   1   4   5    48957.16    47465.11    931.04 o 
   3   4   5    23519.14    26242.08    526.25 o 
  -4   5   5    12361.93    13964.14    309.43 o 
  -2   5   5      466.59      394.44     54.76 o 
   0   5   5    23150.22    24352.63    512.74 o 
   2   5   5     4912.89     5889.75    142.87 o 
   4   5   5    16806.56    16068.56    337.91 o 
  -5   6   5    10791.24    10790.43    253.13 o 
  -3   6   5    11769.93    13179.51    299.13 o 
  -1   6   5     7748.30     6943.68    162.94 o 
   1   6   5     3316.73     2734.96     98.18 o 
   3   6   5      815.70     1231.15     69.73 o 
   5   6   5    11795.46    11424.49    258.35 o 
  -6   7   5     2468.21     2592.10    112.70 o 
  -4   7   5      188.03       14.58     55.15 o 
  -2   7   5     9965.51     9317.05    243.08 o 
   0   7   5     5879.91     6548.13    180.36 o 
   2   7   5       85.64      106.66     56.21 o 
   4   7   5    16413.82    18146.82    386.35 o 
   6   7   5      118.15      132.14     77.47 o 
  -7   8   5     3108.18     2588.29    133.30 o 
  -5   8   5     6147.49     6425.92    199.07 o 
  -3   8   5     3117.74     3316.97    132.74 o 
  -1   8   5    17449.88    17472.17    391.90 o 
   1   8   5       48.54       57.57     57.21 o 
   3   8   5     4168.53     4794.73    142.07 o 
   5   8   5      264.17      239.75     74.96 o 
   7   8   5      719.61      559.52     98.76 o 
  -8   9   5        2.63       87.43    111.40 o 
  -6   9   5     1812.20     2225.37    139.86 o 
  -4   9   5       75.84       27.41     85.47 o 
  -2   9   5     1963.67     2149.11    115.60 o 
   0   9   5     6026.43     5727.18    168.66 o 
   2   9   5     2649.91     2865.73    115.68 o 
   4   9   5      514.46      477.84     79.70 o 
   6   9   5      264.70      232.02     93.56 o 
   8   9   5      168.48      293.77    105.37 o 
  -9  10   5     1385.46     1387.51    165.87 o 
  -7  10   5       85.09      -73.24    115.09 o 
  -5  10   5        6.76       42.50    106.80 o 
  -3  10   5     2948.04     2209.18    137.80 o 
  -1  10   5       21.08       55.13     84.53 o 
   1  10   5       15.52        8.91     76.69 o 
   3  10   5     6009.98     5859.04    170.23 o 
   5  10   5      713.43      769.63     94.02 o 
   7  10   5     1352.63     1446.32    125.17 o 
   9  10   5     1352.78     1531.57    165.41 o 
 -10  11   5      130.09      199.33    160.07 o 
  -8  11   5      336.97      504.56    154.00 o 
  -6  11   5     6226.30     6295.92    263.35 o 
  -4  11   5      460.14      626.18    122.15 o 
  -2  11   5     1340.38     1803.10    187.12 o 
   0  11   5      169.58      173.48    108.88 o 
   2  11   5     3116.54     3245.06    149.92 o 
   4  11   5      717.03      637.07    102.24 o 
   6  11   5      187.97      -39.27     95.28 o 
   8  11   5      345.75      362.34    127.06 o 
  10  11   5      486.94      336.58    167.24 o 
 -11  12   5       41.24      168.52    178.78 o 
  -9  12   5      239.42       65.29    164.93 o 
  -7  12   5      420.23      538.16    162.30 o 
  -5  12   5     1658.31     1663.26    228.02 o 
  -3  12   5      530.05      449.73    131.65 o 
  -1  12   5      798.57      810.27    132.43 o 
   1  12   5       44.51      117.31    119.01 o 
   3  12   5       68.05       98.29    117.36 o 
   5  12   5        1.44      -12.22    105.36 o 
   7  12   5      329.87      477.30    132.40 o 
   9  12   5       14.94      -80.66    146.71 o 
  11  12   5        0.78      140.05    173.53 o 
 -12  13   5        0.45     -144.48    200.54 o 
 -10  13   5        2.55        8.36    179.18 o 
  -8  13   5       26.71      220.02    174.42 o 
  -6  13   5       41.50      167.83    159.44 o 
  -4  13   5       21.14      -13.83    145.60 o 
  -2  13   5     6778.45     7175.37    308.72 o 
   0  13   5     1157.96      959.05    142.70 o 
   2  13   5       22.23       73.68    124.23 o 
   4  13   5      132.92      231.04    134.47 o 
   6  13   5      238.04      464.23    157.19 o 
   8  13   5      324.05      557.69    189.60 o 
  10  13   5      146.58      384.14    210.51 o 
  12  13   5        0.99     -154.11    226.42 o 
 -13  14   5        5.40      -59.47    228.04 o 
 -11  14   5       23.13      101.55    201.09 o 
  -9  14   5        0.06      162.97    188.66 o 
  -7  14   5       18.08       49.91    178.64 o 
  -5  14   5      529.51      325.63    175.88 o 
  -3  14   5      114.11       19.70    163.09 o 
  -1  14   5       89.87      129.69    156.15 o 
   1  14   5      547.85      329.72    173.23 o 
   3  14   5      119.14      100.47    148.89 o 
   5  14   5       13.17      152.94    153.80 o 
   7  14   5      667.77      880.05    220.26 o 
   9  14   5       28.68      204.13    259.46 o 
  11  14   5        1.33      340.75    227.68 o 
  13  14   5       22.29       84.04    247.68 o 
 -12  15   5       21.39      159.49    258.87 o 
 -10  15   5       16.80     -323.38    215.58 o 
  -8  15   5       56.92      195.69    217.31 o 
  -6  15   5        5.17     -105.74    203.65 o 
  -4  15   5        0.33      -68.26    194.27 o 
  -2  15   5      160.10      335.65    196.59 o 
   0  15   5       76.98      191.78    190.80 o 
   2  15   5     1971.29     2037.15    217.05 o 
   4  15   5      654.12      532.54    172.87 o 
   6  15   5        5.90     -263.39    175.59 o 
   8  15   5      215.24      166.92    263.39 o 
  10  15   5      120.52       37.92    293.29 o 
  12  15   5        0.17      616.61    332.93 o 
 -11  16   5        1.41      235.06    286.00 o 
  -9  16   5       42.75       56.46    230.33 o 
  -7  16   5        2.92       59.97    218.51 o 
  -5  16   5        3.21     -114.31    217.77 o 
  -3  16   5       81.39     -125.69    210.75 o 
  -1  16   5      378.71      534.16    216.92 o 
   1  16   5       89.73      162.15    202.76 o 
   3  16   5        0.88      265.75    257.50 o 
   5  16   5      242.12      307.22    235.87 o 
   7  16   5       50.57      -43.57    251.17 o 
   9  16   5        1.53      165.00    287.87 o 
  11  16   5       19.78      522.82    355.11 o 
  -8  17   5        0.27     -361.24    241.17 o 
  -6  17   5       51.73      -31.08    232.28 o 
  -4  17   5        0.10      202.84    236.11 o 
  -2  17   5        7.22     -190.31    226.23 o 
   0  17   5       61.87     -108.59    216.31 o 
   2  17   5      129.43      165.69    212.42 o 
   4  17   5        2.14      -34.26    221.42 o 
   6  17   5       63.59      294.54    400.42 o 
   8  17   5      192.41      177.84    360.26 o 
  -7  18   5       16.72     -399.74    417.32 o 
  -5  18   5       10.06       43.40    247.06 o 
  -3  18   5        9.23     -312.15    233.24 o 
  -1  18   5        1.98      242.56    239.78 o 
   1  18   5        0.44       65.51    231.31 o 
   3  18   5      141.81      276.01    237.60 o 
   5  18   5        0.68       62.62    261.61 o 
   7  18   5        3.16      100.51    404.32 o 
  -4  19   5        8.88      167.61    390.58 o 
  -2  19   5       10.38     -130.72    247.89 o 
   0  19   5        1.45     -184.47    238.30 o 
   2  19   5        1.54      280.72    260.01 o 
   4  19   5       13.55      269.31    343.59 o 
   1   1   6    29374.91    28684.16    592.06 o 
   0   2   6    14961.08    17371.56    380.70 o 
   2   2   6    10589.81    10976.25    229.45 o 
  -1   3   6     4902.62     4533.15    108.28 o 
   1   3   6      344.85      358.83     32.91 o 
   3   3   6    52919.31    51380.78   1008.46 o 
  -2   4   6    25216.55    27672.79    553.91 o 
   0   4   6     5609.92     7100.78    160.32 o 
   2   4   6     4495.38     4727.69    118.32 o 
   4   4   6       26.25      109.62     67.08 o 
  -3   5   6    66730.68    63419.43   1304.65 o 
  -1   5   6     2835.26     2917.10     85.82 o 
   1   5   6    11799.22    11089.05    250.96 o 
   3   5   6     4653.33     4812.68    128.04 o 
   5   5   6     3250.13     2976.72    114.89 o 
  -4   6   6     1235.75     1364.89     78.59 o 
  -2   6   6      270.83      358.40     65.36 o 
   0   6   6     1006.46      825.75     56.01 o 
   2   6   6     1391.02     1375.29     69.59 o 
   4   6   6       71.83      101.50     56.81 o 
   6   6   6     1127.40     1551.80     82.95 o 
  -5   7   6     4621.93     4870.21    151.31 o 
  -3   7   6     3771.47     4278.15    131.97 o 
  -1   7   6     2179.12     2230.90     81.81 o 
   1   7   6    71773.28    71451.23   1458.77 o 
   3   7   6     2911.91     2984.28    106.78 o 
   5   7   6      242.13      443.54     71.42 o 
   7   7   6     2370.43     2646.69    139.57 o 
  -6   8   6      178.26       91.84     87.33 o 
  -4   8   6     8513.80     8638.43    242.77 o 
  -2   8   6     1176.36     1240.29     94.35 o 
   0   8   6     2794.19     3358.46    111.29 o 
   2   8   6     3264.82     2994.87    109.44 o 
   4   8   6     2222.60     2068.04     98.85 o 
   6   8   6      683.32      583.43     87.98 o 
   8   8   6      327.69      401.11    130.04 o 
  -7   9   6     2698.46     2689.21    156.71 o 
  -5   9   6     1388.97     1653.54    117.62 o 
  -3   9   6     1714.56     1930.84    115.86 o 
  -1   9   6        5.62      -99.13     77.90 o 
   1   9   6     8233.33     9144.35    223.61 o 
   3   9   6      503.95      468.55     78.13 o 
   5   9   6    10232.49    10557.65    324.74 o 
   7   9   6      349.50      334.79    101.94 o 
   9   9   6      614.45      819.92    131.68 o 
  -8  10   6     1019.12     1133.13    144.50 o 
  -6  10   6      134.62      -76.66    111.36 o 
  -4  10   6        5.03     -124.30    133.19 o 
  -2  10   6     1090.88      773.64    101.05 o 
   0  10   6      140.60        5.70     86.49 o 
   2  10   6     3462.59     3711.78    187.65 o 
   4  10   6      146.27      154.30     82.14 o 
   6  10   6      173.96      156.43     95.51 o 
   8  10   6      250.92      101.27    119.80 o 
  10  10   6       74.45      -12.66    147.69 o 
  -9  11   6        4.35      -63.54    151.00 o 
  -7  11   6     2291.16     2376.75    188.64 o 
  -5  11   6     3078.64     3240.35    180.20 o 
  -3  11   6     3967.80     4484.80    208.53 o 
  -1  11   6     2499.48     2937.44    159.12 o 
   1  11   6        1.23      103.16     97.52 o 
   3  11   6      920.13      867.97    120.31 o 
   5  11   6     2272.94     2479.95    143.19 o 
   7  11   6       12.85     -161.25    107.50 o 
   9  11   6     2569.35     2719.37    179.13 o 
  11  11   6      436.97      363.01    167.19 o 
 -10  12   6       59.83     -140.42    170.22 o 
  -8  12   6       11.72       69.43    158.29 o 
  -6  12   6      899.82      821.66    163.39 o 
  -4  12   6      176.98        6.25    161.96 o 
  -2  12   6        1.35       38.67    123.75 o 
   0  12   6     1438.34     1133.25    137.23 o 
   2  12   6     1326.42     1081.77    132.13 o 
   4  12   6       63.40      193.27    109.42 o 
   6  12   6      343.99      238.40    122.01 o 
   8  12   6       18.62      237.27    159.88 o 
  10  12   6       46.17     -158.77    169.28 o 
  12  12   6        3.35      -12.87    197.37 o 
 -11  13   6       21.04       70.55    190.64 o 
  -9  13   6      373.12      347.06    185.79 o 
  -7  13   6       45.11      -72.88    166.42 o 
  -5  13   6        1.92     -120.05    151.67 o 
  -3  13   6      213.85       -6.96    149.32 o 
  -1  13   6     3303.77     3760.16    197.18 o 
   1  13   6     2732.91     2937.82    194.67 o 
   3  13   6       50.76       38.92    137.56 o 
   5  13   6      193.23      164.41    150.52 o 
   7  13   6      230.61      195.15    158.94 o 
   9  13   6       22.95      136.27    192.76 o 
  11  13   6      164.97       59.82    219.54 o 
  13  13   6       43.98     -308.14    235.69 o 
 -12  14   6       53.51      119.65    241.08 o 
 -10  14   6       23.60       19.74    212.68 o 
  -8  14   6      216.77     -182.04    197.11 o 
  -6  14   6       98.56     -146.90    206.30 o 
  -4  14   6        1.72      158.67    187.77 o 
  -2  14   6       53.15      197.41    182.29 o 
   0  14   6      424.95      245.08    180.86 o 
   2  14   6      231.74      294.33    156.83 o 
   4  14   6      496.77      431.52    163.44 o 
   6  14   6       57.92        3.20    175.52 o 
   8  14   6       49.10      191.74    246.88 o 
  10  14   6       71.22      147.98    277.59 o 
  12  14   6       38.42      -17.19    241.86 o 
 -11  15   6        0.05      -79.98    249.99 o 
  -9  15   6       14.59       36.03    267.82 o 
  -7  15   6        1.76      160.44    224.37 o 
  -5  15   6      411.66      677.67    219.58 o 
  -3  15   6       15.11      -99.46    199.07 o 
  -1  15   6       64.74      559.30    202.96 o 
   1  15   6       60.20      233.80    191.14 o 
   3  15   6     1057.71     1066.97    179.83 o 
   5  15   6      654.01      914.51    224.42 o 
   7  15   6       39.30     -266.03    205.25 o 
   9  15   6      132.90      136.99    278.13 o 
  11  15   6        8.95      184.03    308.17 o 
 -10  16   6        4.09     -156.61    238.71 o 
  -8  16   6       14.89      320.86    239.10 o 
  -6  16   6       11.16     -169.44    217.78 o 
  -4  16   6       57.47     -152.49    214.54 o 
  -2  16   6        8.16     -221.51    207.99 o 
   0  16   6      129.28       97.01    207.73 o 
   2  16   6      143.94       42.95    196.76 o 
   4  16   6       76.77      180.63    215.92 o 
   6  16   6      277.37       98.97    229.19 o 
   8  16   6      133.03      271.40    283.75 o 
  10  16   6        0.70     -212.92    308.76 o 
  -9  17   6        0.33      103.47    361.16 o 
  -7  17   6       12.40     -184.29    278.02 o 
  -5  17   6        0.67      -94.42    228.62 o 
  -3  17   6       11.06      108.91    234.79 o 
  -1  17   6      177.63      371.09    235.12 o 
   1  17   6       18.81     -187.74    217.49 o 
   3  17   6      131.97     -112.66    219.10 o 
   5  17   6      112.01      383.02    253.74 o 
   7  17   6       57.51      -63.32    475.93 o 
   9  17   6        0.24      207.78    417.10 o 
  -6  18   6        0.23     -364.82    243.35 o 
  -4  18   6        2.17       -2.50    248.52 o 
  -2  18   6        3.51      -26.99    240.79 o 
   0  18   6        4.45       43.45    234.61 o 
   2  18   6        0.96      -63.76    241.52 o 
   4  18   6        9.70      -52.99    302.50 o 
   6  18   6        0.52      134.12    366.28 o 
  -3  19   6        1.12     -194.17    344.23 o 
  -1  19   6        9.70        1.60    247.88 o 
   1  19   6        4.43     -260.55    254.61 o 
   3  19   6       39.79      280.20    280.23 o 
   0   1   7    11161.19     8911.50    196.84 o 
  -1   2   7     7568.14     8301.86    186.47 o 
   1   2   7     5173.65     5131.51    119.77 o 
  -2   3   7     7377.60     6671.63    152.69 o 
   0   3   7    29864.27    30574.63    632.60 o 
   2   3   7    23909.09    23768.84    478.39 o 
  -3   4   7     7366.00     6758.91    158.56 o 
  -1   4   7     2451.68     2043.03     68.07 o 
   1   4   7    64069.09    65027.96   1325.04 o 
   3   4   7      210.22      307.17     46.71 o 
  -4   5   7      737.84      846.89     57.97 o 
  -2   5   7    14200.70    14155.66    350.79 o 
   0   5   7    15282.37    15471.23    322.98 o 
   2   5   7     5346.54     5548.65    140.35 o 
   4   5   7      210.47      206.08     54.14 o 
  -5   6   7      561.70      589.62     59.92 o 
  -3   6   7    16944.41    16619.17    370.44 o 
  -1   6   7     9292.97     9226.63    209.06 o 
   1   6   7      886.07      976.01     63.12 o 
   3   6   7     7413.78     7336.87    180.19 o 
   5   6   7    19637.68    19439.20    426.72 o 
  -6   7   7      316.93      377.52     80.38 o 
  -4   7   7     5348.55     6073.04    173.11 o 
  -2   7   7     6959.04     7035.07    187.42 o 
   0   7   7     3250.07     3425.76    109.34 o 
   2   7   7    11964.30    12029.31    268.94 o 
   4   7   7    27641.69    26041.18    537.33 o 
   6   7   7     4729.08     3815.93    138.45 o 
  -7   8   7      574.95      960.11    107.20 o 
  -5   8   7     3873.14     3499.96    147.37 o 
  -3   8   7     3197.56     2418.82    119.52 o 
  -1   8   7     1502.62     1667.39     88.40 o 
   1   8   7     2996.52     2707.46    102.83 o 
   3   8   7     2471.26     2471.57    104.95 o 
   5   8   7     5407.77     5600.50    163.85 o 
   7   8   7      388.38      476.11    101.24 o 
  -8   9   7     3429.33     3109.71    169.44 o 
  -6   9   7       19.92       15.59     97.58 o 
  -4   9   7       56.74       15.19     89.18 o 
  -2   9   7     5512.20     5875.98    202.46 o 
   0   9   7     2631.42     2883.44    130.54 o 
   2   9   7      425.87      408.14     74.47 o 
   4   9   7      491.57      493.26     86.59 o 
   6   9   7     5499.49     5020.64    171.44 o 
   8   9   7      734.15      981.73    118.28 o 
  -9  10   7      514.50      517.51    139.55 o 
  -7  10   7      698.98      274.19    124.30 o 
  -5  10   7       21.61     -158.80    105.87 o 
  -3  10   7      701.65      376.82    100.08 o 
  -1  10   7     1892.54     1881.30    119.87 o 
   1  10   7     4140.14     3624.07    153.49 o 
   3  10   7      893.95     1149.00    111.42 o 
   5  10   7      121.83       90.85     89.60 o 
   7  10   7      352.94      438.28    111.65 o 
   9  10   7       28.98       64.17    125.28 o 
 -10  11   7       81.93       55.28    160.21 o 
  -8  11   7      160.59      -98.04    158.91 o 
  -6  11   7       11.48      130.01    130.11 o 
  -4  11   7     2641.75     2686.96    165.93 o 
  -2  11   7      121.57      287.06    118.78 o 
   0  11   7      171.60      243.75    101.15 o 
   2  11   7     7418.18     7020.32    226.90 o 
   4  11   7       68.52      300.52    106.39 o 
   6  11   7      162.46       29.85    114.39 o 
   8  11   7      677.95      730.19    139.30 o 
  10  11   7      889.22      692.52    185.12 o 
 -11  12   7      227.14      328.61    201.23 o 
  -9  12   7      107.00      135.28    179.46 o 
  -7  12   7      576.10      648.32    165.58 o 
  -5  12   7      172.27      195.74    151.73 o 
  -3  12   7       64.19      134.65    126.56 o 
  -1  12   7       97.85       -4.78    134.71 o 
   1  12   7      183.88      215.41    134.04 o 
   3  12   7      102.96      108.01    124.68 o 
   5  12   7      390.21      410.97    132.67 o 
   7  12   7      276.79      182.84    159.57 o 
   9  12   7      623.47      888.76    204.34 o 
  11  12   7        3.30      148.83    187.74 o 
 -12  13   7       32.75       59.41    228.90 o 
 -10  13   7       16.91       89.39    202.84 o 
  -8  13   7      132.48      -21.90    185.57 o 
  -6  13   7        4.70      -20.15    178.69 o 
  -4  13   7      174.31       46.32    170.25 o 
  -2  13   7        9.35       11.65    147.21 o 
   0  13   7       42.40      -77.36    142.65 o 
   2  13   7      507.85      667.85    152.64 o 
   4  13   7       49.33      130.46    175.49 o 
   6  13   7       56.83      -87.97    147.26 o 
   8  13   7       66.47       80.67    174.60 o 
  10  13   7       14.86       -2.45    205.85 o 
  12  13   7       15.78       67.46    236.23 o 
 -13  14   7       83.76      258.60    316.98 o 
 -11  14   7       10.86      -46.59    244.20 o 
  -9  14   7        1.76     -157.68    204.66 o 
  -7  14   7       11.41       12.82    196.42 o 
  -5  14   7      619.50      280.36    199.94 o 
  -3  14   7      927.01      828.87    203.33 o 
  -1  14   7      405.74      535.37    188.51 o 
   1  14   7       33.85       83.08    156.70 o 
   3  14   7       34.01      141.17    156.13 o 
   5  14   7       50.62      262.21    163.43 o 
   7  14   7       64.22       35.77    188.23 o 
   9  14   7        0.98      324.80    266.59 o 
  11  14   7       21.87      288.94    260.13 o 
  13  14   7       35.17     -229.03    309.28 o 
 -12  15   7       34.28       22.75    342.14 o 
 -10  15   7        1.56       62.04    250.91 o 
  -8  15   7       22.27     -105.77    213.29 o 
  -6  15   7        1.71       53.12    209.34 o 
  -4  15   7       23.76      226.65    201.80 o 
  -2  15   7       65.74     -129.49    190.73 o 
   0  15   7      742.72      651.28    210.24 o 
   2  15   7       13.51     -136.31    184.75 o 
   4  15   7       95.23     -100.48    170.87 o 
   6  15   7      327.39      199.96    191.39 o 
   8  15   7       27.08     -258.52    252.53 o 
  10  15   7       23.02     -300.90    347.82 o 
  12  15   7        4.65       20.63    367.97 o 
  -9  16   7       12.44     -135.21    231.53 o 
  -7  16   7       13.69     -100.75    229.65 o 
  -5  16   7       56.62       -2.75    222.81 o 
  -3  16   7       19.59      135.14    222.34 o 
  -1  16   7       80.03       94.82    214.73 o 
   1  16   7      138.45      -96.31    208.45 o 
   3  16   7       47.83      157.79    213.94 o 
   5  16   7        0.68     -176.79    198.52 o 
   7  16   7      166.73     -184.51    249.84 o 
   9  16   7       21.75      382.34    289.88 o 
  -8  17   7        5.30      -33.66    250.55 o 
  -6  17   7        4.37     -308.32    230.54 o 
  -4  17   7        5.94     -206.77    229.34 o 
  -2  17   7       79.68      138.57    237.40 o 
   0  17   7        8.85     -163.89    217.53 o 
   2  17   7       79.43     -221.41    229.05 o 
   4  17   7        0.01     -384.28    258.40 o 
   6  17   7       62.65       55.25    283.61 o 
   8  17   7        1.74      296.27    290.47 o 
  -7  18   7       23.82       69.26    436.62 o 
  -5  18   7       54.63      314.69    262.41 o 
  -3  18   7        2.49      -55.74    239.87 o 
  -1  18   7        6.71     -161.98    242.85 o 
   1  18   7       58.05      383.84    239.34 o 
   3  18   7       10.08       81.66    243.47 o 
   5  18   7      134.61      217.43    275.57 o 
   7  18   7        4.66     -296.07    402.15 o 
  -2  19   7       38.41     -351.59    323.89 o 
   0  19   7       15.74      -37.42    253.08 o 
   2  19   7        7.40      196.66    262.30 o 
   0   0   8     7119.29     8123.28    351.87 o 
   1   1   8     3768.05     3201.28     85.25 o 
   0   2   8    89311.44    95077.48   1922.96 o 
   2   2   8    23541.12    23234.69    467.42 o 
  -1   3   8    15519.65    13641.38    296.30 o 
   1   3   8    30343.94    28381.25    621.94 o 
   3   3   8       47.22       13.98     40.98 o 
  -2   4   8     5725.50     5405.45    134.47 o 
   0   4   8    10158.75    11145.58    251.39 o 
   2   4   8      109.38      119.22     41.48 o 
   4   4   8    61508.55    62078.50   1220.83 o 
  -3   5   8    10757.63    10325.51    241.79 o 
  -1   5   8     8529.53     9160.57    217.31 o 
   1   5   8    10729.55     9807.05    219.06 o 
   3   5   8     9763.16     9624.34    219.58 o 
   5   5   8     1297.14     1204.15     73.13 o 
  -4   6   8      862.71      579.95     71.22 o 
  -2   6   8    19557.11    19213.48    421.67 o 
   0   6   8    26117.84    24940.56    533.52 o 
   2   6   8     4969.63     4488.82    131.57 o 
   4   6   8     1208.05     1307.05     77.14 o 
   6   6   8        5.26        1.82     71.77 o 
  -5   7   8      147.57       58.90     72.29 o 
  -3   7   8     7183.06     7149.55    192.15 o 
  -1   7   8     1628.76     1531.04     81.47 o 
   1   7   8     2172.63     2330.08     96.10 o 
   3   7   8    12040.60    11200.23    256.03 o 
   5   7   8    12072.91    12213.48    280.26 o 
   7   7   8       54.24     -131.42     87.62 o 
  -6   8   8     6387.74     5877.93    196.52 o 
  -4   8   8      633.51      371.60     88.61 o 
  -2   8   8     2661.72     2803.98    126.98 o 
   0   8   8     9544.21     9132.37    218.29 o 
   2   8   8    14639.89    14221.59    316.89 o 
   4   8   8      717.95      688.95     81.51 o 
   6   8   8       14.51      125.05     84.69 o 
   8   8   8      576.19      668.38    110.97 o 
  -7   9   8      209.56       54.99    104.84 o 
  -5   9   8      390.43      521.77    104.24 o 
  -3   9   8     1016.89     1333.41    110.15 o 
  -1   9   8      817.07      802.00     96.11 o 
   1   9   8     1562.40     1929.62    103.36 o 
   3   9   8       61.64       66.27     77.66 o 
   5   9   8      200.75      201.37     88.78 o 
   7   9   8      113.15      -64.41     97.36 o 
   9   9   8      308.77      419.11    127.08 o 
  -8  10   8      462.25      437.94    132.58 o 
  -6  10   8       14.20       39.77    118.11 o 
  -4  10   8      363.89      342.73    107.51 o 
  -2  10   8     2387.83     2453.21    135.63 o 
   0  10   8      205.52      111.76     92.20 o 
   2  10   8      489.59      436.22    114.25 o 
   4  10   8     3958.48     3850.61    155.14 o 
   6  10   8     1486.28     1436.92    187.38 o 
   8  10   8      187.98      108.04    122.87 o 
  10  10   8       31.80      -92.71    142.14 o 
  -9  11   8       44.70       54.68    154.01 o 
  -7  11   8      785.40      774.99    164.91 o 
  -5  11   8       13.44      -22.00    120.98 o 
  -3  11   8      207.74       75.98    128.09 o 
  -1  11   8      731.00      837.89    140.29 o 
   1  11   8      392.11      704.84    124.39 o 
   3  11   8     1040.90     1112.61    130.29 o 
   5  11   8        1.30       13.04    115.38 o 
   7  11   8      123.89      -38.27    126.83 o 
   9  11   8      667.54      982.80    160.73 o 
  11  11   8        0.54       67.67    181.21 o 
 -10  12   8      410.79      232.65    220.87 o 
  -8  12   8      104.36      -14.71    169.07 o 
  -6  12   8      345.64      167.92    169.49 o 
  -4  12   8     1706.59     1514.71    168.95 o 
  -2  12   8       84.15      -25.32    137.08 o 
   0  12   8      750.42      929.84    158.91 o 
   2  12   8      152.28      188.34    138.56 o 
   4  12   8      476.11      345.82    134.46 o 
   6  12   8      294.66      224.06    175.89 o 
   8  12   8      548.31      536.66    182.57 o 
  10  12   8       78.10       11.64    182.60 o 
  12  12   8        7.53      104.34    221.71 o 
 -11  13   8       24.38     -165.35    222.26 o 
  -9  13   8       15.24       -1.49    238.85 o 
  -7  13   8       53.53      139.95    189.46 o 
  -5  13   8       93.92      123.92    179.60 o 
  -3  13   8      111.71       35.22    154.04 o 
  -1  13   8       42.89      111.17    146.34 o 
   1  13   8       25.64      150.22    146.91 o 
   3  13   8       93.48       98.51    142.38 o 
   5  13   8      423.40      653.16    163.37 o 
   7  13   8       49.13      178.49    162.98 o 
   9  13   8        3.31     -310.50    207.00 o 
  11  13   8       47.35      181.98    227.56 o 
  13  13   8       22.68     -275.86    353.70 o 
 -12  14   8       13.92      -22.72    255.09 o 
 -10  14   8       42.36     -222.58    228.73 o 
  -8  14   8        7.37      128.48    206.35 o 
  -6  14   8      231.23      356.87    264.56 o 
  -4  14   8       95.36      369.54    224.71 o 
  -2  14   8       48.77       19.34    182.92 o 
   0  14   8      888.34      865.36    172.14 o 
   2  14   8       63.33     -180.48    155.96 o 
   4  14   8      178.78      170.56    166.58 o 
   6  14   8       89.96      170.75    185.46 o 
   8  14   8      118.49      297.85    219.89 o 
  10  14   8      116.51       80.87    237.15 o 
  12  14   8       82.86     -131.69    294.62 o 
 -11  15   8       21.87      123.93    268.42 o 
  -9  15   8        1.63      227.08    257.08 o 
  -7  15   8        0.46     -315.51    210.34 o 
  -5  15   8        7.81     -185.03    209.60 o 
  -3  15   8       73.05     -224.83    202.95 o 
  -1  15   8       90.29      149.07    201.42 o 
   1  15   8        5.79      -75.29    192.85 o 
   3  15   8       81.01      -33.16    179.08 o 
   5  15   8       20.95      -41.75    193.13 o 
   7  15   8      290.15      147.61    214.17 o 
   9  15   8       55.12      185.30    283.43 o 
  11  15   8        5.08       -4.04    313.19 o 
 -10  16   8        9.13     -454.85    322.63 o 
  -8  16   8        2.65     -345.81    230.54 o 
  -6  16   8       70.56      396.48    238.50 o 
  -4  16   8       15.79      -54.45    220.16 o 
  -2  16   8      124.40      209.47    219.89 o 
   0  16   8      180.46      -31.07    209.71 o 
   2  16   8        2.99     -127.23    217.69 o 
   4  16   8        0.64      -72.23    217.47 o 
   6  16   8       36.99     -234.58    215.84 o 
   8  16   8       79.74       78.50    288.16 o 
  10  16   8       44.91     -474.56    316.38 o 
  -7  17   8        0.34     -273.63    244.87 o 
  -5  17   8        3.65      193.23    250.11 o 
  -3  17   8        3.84      254.32    247.39 o 
  -1  17   8        0.49     -211.79    226.78 o 
   1  17   8        4.27      116.79    224.27 o 
   3  17   8       20.10       13.60    233.00 o 
   5  17   8       52.29     -214.29    251.65 o 
   7  17   8       59.33      -67.69    317.33 o 
  -6  18   8        0.54      171.66    387.29 o 
  -4  18   8        4.32     -138.59    252.77 o 
  -2  18   8       82.99       15.06    243.02 o 
   0  18   8        0.77      -26.92    235.95 o 
   2  18   8       64.69      196.88    249.71 o 
   4  18   8       73.16     -215.77    266.69 o 
   6  18   8        2.30     -184.78    343.10 o 
  -1  19   8        0.03      -28.66    336.16 o 
   1  19   8        1.52        3.29    283.88 o 
   0   1   9    45502.04    42406.63    874.05 o 
  -1   2   9     6020.87     5977.36    148.50 o 
   1   2   9      831.00      860.18     46.49 o 
  -2   3   9    10480.49    10469.82    229.13 o 
   0   3   9     2920.97     3301.49     99.97 o 
   2   3   9      162.19      132.27     42.98 o 
  -3   4   9    43065.34    40644.49    847.16 o 
  -1   4   9      402.42      710.75     57.84 o 
   1   4   9     2905.15     3489.08    115.30 o 
   3   4   9     1658.12     1668.31     88.54 o 
  -4   5   9     4740.59     5650.34    149.48 o 
  -2   5   9     4881.56     4261.13    119.79 o 
   0   5   9     8479.47     8796.03    224.88 o 
   2   5   9     1042.22     1067.17     63.44 o 
   4   5   9      304.85      182.36     58.05 o 
  -5   6   9      151.84      141.62     71.75 o 
  -3   6   9     2849.78     2756.68    107.13 o 
  -1   6   9     7302.39     6676.53    165.21 o 
   1   6   9    13281.29    12957.13    294.08 o 
   3   6   9     5046.74     4863.22    138.64 o 
   5   6   9       65.74       35.51     64.18 o 
  -6   7   9     1105.73     1583.51    112.85 o 
  -4   7   9     2090.28     1623.50     95.94 o 
  -2   7   9     1151.35     1086.68     79.86 o 
   0   7   9     2906.01     3412.97    112.60 o 
   2   7   9     7862.18     7553.99    200.95 o 
   4   7   9     2242.01     2161.54     99.57 o 
   6   7   9      579.20      411.12     88.78 o 
  -7   8   9     4794.02     4433.76    175.02 o 
  -5   8   9     1047.50     1453.70    114.37 o 
  -3   8   9      870.66      790.46     96.41 o 
  -1   8   9       43.26      131.42     69.41 o 
   1   8   9     3993.37     4244.55    140.04 o 
   3   8   9        9.24      138.65     76.01 o 
   5   8   9     3041.35     2677.30    124.98 o 
   7   8   9      165.39      226.57     99.99 o 
  -8   9   9     1102.99     1217.06    129.93 o 
  -6   9   9     1218.89     1818.02    138.46 o 
  -4   9   9     1310.63     1289.57    114.22 o 
  -2   9   9      220.33       92.10     88.79 o 
   0   9   9        6.20       58.33     83.62 o 
   2   9   9       26.39      -58.70     75.85 o 
   4   9   9        2.38     -124.57     83.05 o 
   6   9   9       49.82       19.91     99.33 o 
   8   9   9      336.42      343.57    122.38 o 
  -9  10   9       66.64     -203.30    135.53 o 
  -7  10   9      119.59      -37.64    123.44 o 
  -5  10   9      123.92      120.94    106.83 o 
  -3  10   9     7843.98     6774.66    236.06 o 
  -1  10   9       19.27       85.86    105.45 o 
   1  10   9     3263.14     2791.42    151.14 o 
   3  10   9      785.19      904.70    118.90 o 
   5  10   9     1740.77     2083.32    134.16 o 
   7  10   9        0.36      -34.04    115.45 o 
   9  10   9        2.96      -22.81    136.56 o 
 -10  11   9        2.37       51.14    193.12 o 
  -8  11   9      100.66      413.70    154.85 o 
  -6  11   9        2.52       -8.72    140.78 o 
  -4  11   9     1407.86     1435.52    159.80 o 
  -2  11   9      700.47      991.62    131.21 o 
   0  11   9      797.22      671.65    153.63 o 
   2  11   9        4.87       48.74    115.48 o 
   4  11   9        5.77      -75.65    118.55 o 
   6  11   9     1369.54     1674.99    172.58 o 
   8  11   9       13.66      -15.09    130.97 o 
  10  11   9      114.70       22.33    170.34 o 
 -11  12   9        1.28      178.91    215.82 o 
  -9  12   9      294.08      569.42    208.77 o 
  -7  12   9      171.87      127.81    175.71 o 
  -5  12   9      366.17      403.56    157.57 o 
  -3  12   9       42.36     -197.59    137.70 o 
  -1  12   9      206.95      351.86    145.42 o 
   1  12   9      550.67      523.37    145.86 o 
   3  12   9      207.55      303.78    126.10 o 
   5  12   9      703.93      391.30    142.91 o 
   7  12   9       17.58      152.52    151.86 o 
   9  12   9      247.59      280.41    201.03 o 
  11  12   9       81.65      214.77    247.30 o 
 -12  13   9        2.63      286.21    283.93 o 
 -10  13   9       41.24      -51.03    221.58 o 
  -8  13   9      412.85      427.33    198.77 o 
  -6  13   9       70.41      -34.18    181.64 o 
  -4  13   9       14.16      159.25    167.64 o 
  -2  13   9       10.63     -162.66    153.61 o 
   0  13   9      385.71      388.58    160.12 o 
   2  13   9        1.41      -84.43    144.59 o 
   4  13   9        0.79       38.31    168.34 o 
   6  13   9       42.41      202.61    161.20 o 
   8  13   9      114.90     -252.67    176.40 o 
  10  13   9       77.58     -252.09    221.53 o 
  12  13   9        0.28     -240.36    254.21 o 
 -11  14   9        5.26     -296.89    238.31 o 
  -9  14   9        0.29      -94.14    230.21 o 
  -7  14   9       70.31       34.69    207.44 o 
  -5  14   9      324.66      594.12    207.17 o 
  -3  14   9      441.40      738.27    197.38 o 
  -1  14   9       23.18     -203.91    161.30 o 
   1  14   9      209.55       54.86    160.77 o 
   3  14   9       45.28     -196.61    168.55 o 
   5  14   9      124.51       76.98    238.17 o 
   7  14   9       25.53      111.48    199.39 o 
   9  14   9      109.48     -328.71    219.14 o 
  11  14   9       58.39       29.34    288.28 o 
 -10  15   9        0.79     -119.79    250.55 o 
  -8  15   9        1.85     -122.45    235.41 o 
  -6  15   9       19.70      132.83    217.57 o 
  -4  15   9      156.58       -2.42    206.13 o 
  -2  15   9        6.21      -74.98    206.35 o 
   0  15   9       61.88      -13.48    202.11 o 
   2  15   9       17.96      -69.44    176.52 o 
   4  15   9       30.47      -89.67    178.17 o 
   6  15   9        1.04      314.73    204.23 o 
   8  15   9        4.58      -47.02    222.13 o 
  10  15   9        0.25       89.92    289.35 o 
  -9  16   9        2.94     -207.32    276.79 o 
  -7  16   9       77.70        4.08    246.18 o 
  -5  16   9        9.75     -208.94    226.97 o 
  -3  16   9       28.64       -5.91    224.10 o 
  -1  16   9       32.19     -114.62    220.58 o 
   1  16   9        2.63      -99.23    206.31 o 
   3  16   9        2.36     -334.37    281.98 o 
   5  16   9       31.64     -301.50    201.00 o 
   7  16   9       61.32     -291.27    226.17 o 
   9  16   9        0.32     -410.06    273.37 o 
  -8  17   9        8.12      300.12    507.22 o 
  -6  17   9        0.23      104.55    251.07 o 
  -4  17   9        0.44      -17.97    283.02 o 
  -2  17   9        3.67      275.75    238.03 o 
   0  17   9       26.25      181.44    234.49 o 
   2  17   9        0.11      129.95    240.77 o 
   4  17   9        1.49     -107.42    265.91 o 
   6  17   9       15.75     -370.39    246.93 o 
   8  17   9        1.19     -273.19    545.07 o 
  -5  18   9        0.33       86.65    312.12 o 
  -3  18   9       10.33     -190.26    246.31 o 
  -1  18   9        0.57       77.60    241.33 o 
   1  18   9       39.87     -217.50    246.63 o 
   3  18   9        6.67       54.39    250.61 o 
   5  18   9        8.40      -53.50    273.66 o 
   0  19   9        7.30      425.48    463.57 o 
   1   1  10       14.10       34.46     38.10 o 
   0   2  10    22248.95    21204.26    452.27 o 
   2   2  10     8671.36     9377.10    208.68 o 
  -1   3  10      115.25       84.41     50.42 o 
   1   3  10      328.00      345.90     53.89 o 
   3   3  10       93.59      138.80     48.93 o 
  -2   4  10     4715.54     4427.44    122.79 o 
   0   4  10    61896.36    59884.82   1227.48 o 
   2   4  10    25278.99    26603.47    540.97 o 
   4   4  10       51.59       47.05     55.11 o 
  -3   5  10     3144.12     3385.97    108.40 o 
  -1   5  10     1369.23     1867.02     84.65 o 
   1   5  10      427.24      356.25     68.64 o 
   3   5  10      332.79      552.72     60.66 o 
   5   5  10     1323.92      974.93     75.50 o 
  -4   6  10       52.64      146.25     70.60 o 
  -2   6  10     4919.24     5484.46    172.85 o 
   0   6  10     1720.48     1850.87     80.13 o 
   2   6  10      963.40      957.84     79.19 o 
   4   6  10    12527.22    12407.57    281.03 o 
   6   6  10     4370.80     4803.54    157.75 o 
  -5   7  10      667.32      629.89     87.16 o 
  -3   7  10        2.17      153.86     88.82 o 
  -1   7  10       21.66      213.66     60.76 o 
   1   7  10     1311.74     1684.06     85.90 o 
   3   7  10      635.43      706.72     74.36 o 
   5   7  10     1012.76     1277.42     95.68 o 
   7   7  10      181.87      -47.78     90.96 o 
  -6   8  10      211.32      205.71    101.23 o 
  -4   8  10     8802.69     8271.82    299.24 o 
  -2   8  10    15385.70    16155.94    432.71 o 
   0   8  10      486.05      629.26    111.34 o 
   2   8  10       81.26      193.55     79.97 o 
   4   8  10     4486.41     4501.89    154.77 o 
   6   8  10      522.07      465.44    102.75 o 
   8   8  10       11.46     -167.53    111.69 o 
  -7   9  10        8.71       74.42    108.72 o 
  -5   9  10      131.17      282.42    111.80 o 
  -3   9  10      159.06       37.51    100.09 o 
  -1   9  10      872.09     1103.08    115.83 o 
   1   9  10       96.94      136.15     99.33 o 
   3   9  10      330.20      690.56     96.23 o 
   5   9  10      894.28     1103.97    114.33 o 
   7   9  10        8.21       94.92    119.44 o 
   9   9  10      811.41      681.80    160.51 o 
  -8  10  10       73.34      454.95    161.46 o 
  -6  10  10        8.33      186.23    134.08 o 
  -4  10  10      371.04      160.27    114.74 o 
  -2  10  10       34.90     -154.79    103.19 o 
   0  10  10     2868.91     3023.55    162.03 o 
   2  10  10     2285.11     2707.12    155.24 o 
   4  10  10       46.09      -91.67    117.19 o 
   6  10  10        3.79     -165.26    111.68 o 
   8  10  10      790.06     1215.32    146.22 o 
  10  10  10       53.07        1.37    160.80 o 
  -9  11  10       21.92       28.86    167.04 o 
  -7  11  10      197.00       43.12    150.08 o 
  -5  11  10      174.98      291.19    198.63 o 
  -3  11  10      532.98      997.90    150.85 o 
  -1  11  10       45.63      -50.90    114.45 o 
   1  11  10     1322.00      934.15    130.83 o 
   3  11  10      147.80      -52.48    124.01 o 
   5  11  10       84.51      261.29    157.85 o 
   7  11  10        8.51       49.60    136.58 o 
   9  11  10       56.02       19.05    149.49 o 
  11  11  10        1.92     -137.35    199.80 o 
 -10  12  10       24.42       66.00    209.63 o 
  -8  12  10       29.15       98.42    205.51 o 
  -6  12  10     1521.87     1851.87    190.78 o 
  -4  12  10      294.64      588.52    157.08 o 
  -2  12  10        0.96     -108.78    137.83 o 
   0  12  10      706.81      755.09    153.12 o 
   2  12  10      370.42      362.26    132.10 o 
   4  12  10       15.98      -20.23    134.57 o 
   6  12  10        2.54      -81.55    149.93 o 
   8  12  10       38.76       52.28    181.67 o 
  10  12  10        1.90      280.99    230.19 o 
  12  12  10        1.09       21.25    231.16 o 
 -11  13  10      108.92       92.34    331.82 o 
  -9  13  10       89.38      -33.26    218.85 o 
  -7  13  10        0.24       26.08    194.33 o 
  -5  13  10        6.08      -17.63    186.23 o 
  -3  13  10      395.48      571.61    169.76 o 
  -1  13  10      424.38      403.39    163.82 o 
   1  13  10      313.53      534.58    160.43 o 
   3  13  10      126.16      190.21    164.25 o 
   5  13  10      158.38      218.03    162.84 o 
   7  13  10        5.43      246.31    170.92 o 
   9  13  10       19.65      167.73    198.32 o 
  11  13  10       16.24     -357.23    261.34 o 
  13  13  10       12.13     -335.09    276.82 o 
 -12  14  10        3.03      -83.98    281.19 o 
 -10  14  10        0.89      -44.33    240.33 o 
  -8  14  10       67.19       66.30    239.42 o 
  -6  14  10       59.63      -12.97    199.42 o 
  -4  14  10        9.64     -104.21    195.01 o 
  -2  14  10      322.59      541.62    177.94 o 
   0  14  10       37.72      -48.02    167.83 o 
   2  14  10       89.43      227.09    166.05 o 
   4  14  10      364.50      232.30    173.60 o 
   6  14  10       66.96       68.37    185.73 o 
   8  14  10       18.94     -261.20    205.70 o 
  10  14  10        6.76     -118.47    267.61 o 
  12  14  10        1.64      126.67    314.31 o 
 -11  15  10        4.69     -455.15    355.97 o 
  -9  15  10        3.01      220.85    268.51 o 
  -7  15  10        0.37      -92.36    249.23 o 
  -5  15  10      301.71      389.75    219.97 o 
  -3  15  10        6.11     -303.54    202.36 o 
  -1  15  10      181.48      145.52    209.33 o 
   1  15  10      202.84        7.00    177.85 o 
   3  15  10       26.78      270.67    190.11 o 
   5  15  10       13.72       88.16    198.62 o 
   7  15  10       11.32       66.19    207.32 o 
   9  15  10       38.32       26.15    279.79 o 
  11  15  10        3.08      -62.33    490.48 o 
  -8  16  10       76.35       55.64    272.79 o 
  -6  16  10       12.48      -94.49    234.64 o 
  -4  16  10       25.21      -14.25    225.79 o 
  -2  16  10       24.38      323.42    231.59 o 
   0  16  10       94.86       14.62    218.48 o 
   2  16  10        0.61      374.82    253.30 o 
   4  16  10        1.96     -149.92    210.10 o 
   6  16  10       56.71      115.98    219.06 o 
   8  16  10       31.93      133.05    284.96 o 
  -7  17  10        1.91      -71.10    284.51 o 
  -5  17  10        0.17       21.64    238.93 o 
  -3  17  10       55.42      178.95    265.59 o 
  -1  17  10       84.97      397.44    242.73 o 
   1  17  10       11.72       21.67    315.28 o 
   3  17  10        4.35       72.93    240.25 o 
   5  17  10        9.04     -154.38    259.15 o 
   7  17  10       54.83      312.75    257.63 o 
  -4  18  10        0.14       -1.09    272.28 o 
  -2  18  10       96.35     -262.36    254.34 o 
   0  18  10       10.05      170.79    248.82 o 
   2  18  10        0.77     -139.77    252.46 o 
   4  18  10       22.16     -199.76    274.38 o 
   0   1  11    36812.01    39123.20    777.46 o 
  -1   2  11     2991.01     2556.90     84.74 o 
   1   2  11      101.71       51.18     42.33 o 
  -2   3  11    11378.93    11530.99    253.94 o 
   0   3  11     5829.76     4997.47    139.82 o 
   2   3  11      494.25      457.99     51.75 o 
  -3   4  11    31686.50    34206.80    689.36 o 
  -1   4  11       66.04      296.95     60.19 o 
   1   4  11    11156.29    10669.50    251.17 o 
   3   4  11     3615.65     3053.48    108.98 o 
  -4   5  11    11438.40    10121.63    237.12 o 
  -2   5  11     2070.02     2075.24    101.20 o 
   0   5  11     1524.36     1585.26     84.72 o 
   2   5  11       18.29       75.59     67.56 o 
   4   5  11     1249.90     1286.27     81.91 o 
  -5   6  11      229.08      143.98     76.92 o 
  -3   6  11     3572.18     3619.26    136.73 o 
  -1   6  11     3837.18     3843.57    136.71 o 
   1   6  11     7684.31     8855.17    225.16 o 
   3   6  11     5475.96     5959.41    173.17 o 
   5   6  11     2277.47     2754.92    117.95 o 
  -6   7  11       12.13      -52.64     91.10 o 
  -4   7  11     1914.68     2224.15    109.79 o 
  -2   7  11     2725.79     2592.57    126.65 o 
   0   7  11    10108.67     9002.35    231.98 o 
   2   7  11     3396.64     3921.48    138.47 o 
   4   7  11      986.68     1254.90     96.53 o 
   6   7  11       71.82      146.37     92.48 o 
  -7   8  11     1028.96     1344.30    133.94 o 
  -5   8  11     1898.98     2373.22    143.41 o 
  -3   8  11      609.87      605.63    108.49 o 
  -1   8  11     1781.24     2017.35    115.90 o 
   1   8  11     6971.65     7086.58    213.96 o 
   3   8  11      254.81      176.87     84.59 o 
   5   8  11     1290.20     2094.10    199.69 o 
   7   8  11     3507.65     3108.96    283.10 o 
  -8   9  11      983.11      822.74    147.57 o 
  -6   9  11      657.30      559.05    124.99 o 
  -4   9  11      227.65     -145.49    102.72 o 
  -2   9  11     2183.79     2116.41    140.54 o 
   0   9  11      297.96       60.17    100.25 o 
   2   9  11      299.74      238.97     98.99 o 
   4   9  11      491.39      287.51    101.59 o 
   6   9  11        9.71      -25.75    108.89 o 
   8   9  11       34.85      189.36    124.31 o 
  -9  10  11      104.45      279.08    166.09 o 
  -7  10  11     1100.16     1190.27    172.47 o 
  -5  10  11       60.06      -89.01    117.15 o 
  -3  10  11      616.84      582.94    123.98 o 
  -1  10  11       12.59      136.72    112.32 o 
   1  10  11     2851.85     3295.38    169.45 o 
   3  10  11      214.98      312.34    124.80 o 
   5  10  11      719.48      496.91    115.81 o 
   7  10  11      225.17      182.41    127.00 o 
   9  10  11      167.50      182.14    160.03 o 
 -10  11  11       50.02     -278.98    190.63 o 
  -8  11  11       62.31       30.39    168.79 o 
  -6  11  11      578.46      669.13    153.02 o 
  -4  11  11     2045.25     1828.11    172.64 o 
  -2  11  11      635.36      608.15    144.88 o 
   0  11  11       27.27      -92.59    119.82 o 
   2  11  11     1005.93     1090.84    135.78 o 
   4  11  11      256.11      402.50    137.24 o 
   6  11  11      408.95      339.47    152.95 o 
   8  11  11       60.81       16.23    138.85 o 
  10  11  11       20.09      213.90    171.37 o 
 -11  12  11        5.98     -278.50    210.05 o 
  -9  12  11       18.35      -60.71    203.58 o 
  -7  12  11      156.80       44.88    175.71 o 
  -5  12  11      551.13      761.76    165.17 o 
  -3  12  11      318.10      293.02    153.93 o 
  -1  12  11       69.03      108.31    176.80 o 
   1  12  11       35.76      -79.04    124.88 o 
   3  12  11       48.21       78.64    142.58 o 
   5  12  11     1172.77     1371.92    167.40 o 
   7  12  11      339.47      331.24    180.41 o 
   9  12  11      133.07      -67.98    200.65 o 
  11  12  11       43.40      188.52    249.29 o 
 -12  13  11       20.64      -57.35    242.03 o 
 -10  13  11        2.22      218.47    236.59 o 
  -8  13  11       48.78      -92.56    220.11 o 
  -6  13  11       35.54       19.76    187.67 o 
  -4  13  11       35.56     -168.52    180.71 o 
  -2  13  11      113.54      103.46    161.11 o 
   0  13  11      219.23      272.08    164.20 o 
   2  13  11       73.87      214.97    155.09 o 
   4  13  11      137.08      203.55    154.46 o 
   6  13  11       81.65      123.06    163.69 o 
   8  13  11       39.77     -130.77    188.13 o 
  10  13  11        3.44      133.12    266.65 o 
  12  13  11       12.17      281.63    301.37 o 
 -11  14  11        1.30     -310.03    247.28 o 
  -9  14  11       94.12      243.22    251.23 o 
  -7  14  11        1.72      258.61    240.59 o 
  -5  14  11        1.85       10.34    202.74 o 
  -3  14  11       22.07     -254.68    169.79 o 
  -1  14  11      623.54      911.87    192.70 o 
   1  14  11      375.04      454.77    171.98 o 
   3  14  11       20.86      -47.75    172.59 o 
   5  14  11       65.80     -163.18    210.66 o 
   7  14  11        3.13      158.88    199.39 o 
   9  14  11       11.59     -147.74    225.88 o 
  11  14  11       11.79      256.22    298.95 o 
 -10  15  11       12.12     -173.18    258.17 o 
  -8  15  11      130.38       22.92    258.14 o 
  -6  15  11       44.61     -366.84    244.56 o 
  -4  15  11       70.53      277.18    221.19 o 
  -2  15  11       20.33      -57.94    208.25 o 
   0  15  11       22.85      -97.38    180.61 o 
   2  15  11      215.01      436.88    194.54 o 
   4  15  11       45.85      172.76    191.33 o 
   6  15  11       91.48       -4.03    226.21 o 
   8  15  11        0.57      -61.54    236.00 o 
  10  15  11        0.51       -2.48    343.01 o 
  -9  16  11       18.63      219.97    456.53 o 
  -7  16  11        5.35      372.82    276.50 o 
  -5  16  11       63.05      343.36    243.44 o 
  -3  16  11        1.34      164.53    231.68 o 
  -1  16  11        5.08      -82.43    222.85 o 
   1  16  11        4.25      -37.73    238.42 o 
   3  16  11      203.37      158.87    206.52 o 
   5  16  11        3.13     -104.48    212.73 o 
   7  16  11        0.82       97.52    267.43 o 
   9  16  11       10.22     -323.11    523.59 o 
  -6  17  11        0.08      -48.43    283.51 o 
  -4  17  11        2.81        7.49    238.45 o 
  -2  17  11        0.15     -254.69    244.32 o 
   0  17  11       16.39      135.30    245.55 o 
   2  17  11        0.00      127.95    248.26 o 
   4  17  11       22.19       55.36    299.55 o 
   6  17  11       19.14      -34.20    232.99 o 
  -3  18  11        0.39      168.02    317.77 o 
  -1  18  11       69.76      247.71    259.44 o 
   1  18  11       25.65      311.27    270.04 o 
   3  18  11        3.14      -47.09    279.91 o 
   0   0  12   181695.88   154756.95   6007.21 o 
   1   1  12      415.30      429.03     52.32 o 
   0   2  12       55.03       50.18     46.66 o 
   2   2  12     3439.39     3612.25    113.35 o 
  -1   3  12    14516.59    14700.36    346.41 o 
   1   3  12    35943.03    41163.63    855.57 o 
   3   3  12     2787.55     3147.78    104.55 o 
  -2   4  12    49073.39    49621.07    985.51 o 
   0   4  12     4218.93     4361.55    134.52 o 
   2   4  12    14344.67    13254.60    307.26 o 
   4   4  12     8366.23     8147.23    209.09 o 
  -3   5  12      843.92      718.13     70.39 o 
  -1   5  12    11011.25    10829.40    260.79 o 
   1   5  12     2191.50     2199.27    104.06 o 
   3   5  12     1538.18     1538.96     92.32 o 
   5   5  12      639.82      847.92     78.85 o 
  -4   6  12       29.61      -69.08     73.51 o 
  -2   6  12       17.54       59.20     67.82 o 
   0   6  12      465.00      748.98     87.83 o 
   2   6  12     9628.65    11320.67    275.74 o 
   4   6  12     1338.15     1082.44     91.34 o 
   6   6  12     2293.38     2357.36    128.95 o 
  -5   7  12     2072.51     1978.39    131.80 o 
  -3   7  12     8492.88     7318.78    256.11 o 
  -1   7  12      104.59      209.51     83.33 o 
   1   7  12     2082.71     1964.70    105.58 o 
   3   7  12    10290.82     9192.39    242.06 o 
   5   7  12     3593.66     3168.56    143.34 o 
   7   7  12       81.22      300.28    111.78 o 
  -6   8  12     3501.96     4037.16    196.17 o 
  -4   8  12     4033.65     3711.33    168.15 o 
  -2   8  12     1076.22     1468.53    138.84 o 
   0   8  12     5983.50     5986.95    236.38 o 
   2   8  12     3050.43     4017.77    154.94 o 
   4   8  12      674.43      937.41    107.03 o 
   6   8  12      160.07       88.57    102.20 o 
   8   8  12     1050.05     1278.07    154.24 o 
  -7   9  12       39.38       67.84    134.35 o 
  -5   9  12      491.30      183.77    117.17 o 
  -3   9  12     1069.20      571.63    119.02 o 
  -1   9  12        6.86      -50.99    104.20 o 
   1   9  12       84.84      119.12    103.96 o 
   3   9  12      885.28      843.76    111.58 o 
   5   9  12      441.87      328.78    108.28 o 
   7   9  12       96.23     -140.21    116.63 o 
   9   9  12      142.71       86.60    143.67 o 
  -8  10  12      213.97       66.13    164.82 o 
  -6  10  12      198.34       51.07    137.14 o 
  -4  10  12      523.07      532.90    127.44 o 
  -2  10  12      438.94      587.31    124.87 o 
   0  10  12      653.16      811.06    124.43 o 
   2  10  12      649.07      672.50    163.70 o 
   4  10  12     1503.53     1944.18    162.92 o 
   6  10  12      829.78     1043.94    138.76 o 
   8  10  12       46.47     -178.92    140.69 o 
  10  10  12        0.60      249.19    172.60 o 
  -9  11  12      184.73       60.23    176.34 o 
  -7  11  12      255.74       -5.47    162.27 o 
  -5  11  12      390.13      264.97    146.92 o 
  -3  11  12      393.69       77.78    125.89 o 
  -1  11  12      226.40       -7.08    154.39 o 
   1  11  12     1848.67     1551.35    145.95 o 
   3  11  12      226.68      430.34    139.45 o 
   5  11  12      358.11      435.91    145.00 o 
   7  11  12      239.63       41.52    159.79 o 
   9  11  12       98.23      -33.06    177.53 o 
  11  11  12        1.24     -105.64    213.54 o 
 -10  12  12      218.53      536.09    226.41 o 
  -8  12  12       33.33      131.70    186.74 o 
  -6  12  12       39.55     -114.97    171.62 o 
  -4  12  12        1.16       -8.89    151.47 o 
  -2  12  12     2330.06     2562.79    196.15 o 
   0  12  12       85.77      216.80    151.10 o 
   2  12  12      311.91      433.96    136.74 o 
   4  12  12       48.39      125.84    155.76 o 
   6  12  12      544.08      716.48    190.16 o 
   8  12  12      420.62      299.41    191.46 o 
  10  12  12       54.37     -313.62    209.08 o 
  12  12  12       10.91      203.69    260.52 o 
 -11  13  12        1.85       61.19    240.76 o 
  -9  13  12        2.46       64.55    228.22 o 
  -7  13  12       75.56      108.74    219.96 o 
  -5  13  12        2.79       38.44    168.77 o 
  -3  13  12        6.64      101.03    161.58 o 
  -1  13  12      142.17       71.20    160.74 o 
   1  13  12      661.49      268.59    162.33 o 
   3  13  12      329.72      256.74    170.14 o 
   5  13  12       27.50      -22.41    160.44 o 
   7  13  12       20.23      -83.96    175.14 o 
   9  13  12       66.63       69.98    218.34 o 
  11  13  12        4.27      554.20    307.12 o 
  13  13  12        9.17     -409.92    588.93 o 
 -10  14  12       29.78      206.38    259.59 o 
  -8  14  12        1.56      138.68    251.37 o 
  -6  14  12      201.57      216.75    238.93 o 
  -4  14  12       58.08      263.51    206.74 o 
  -2  14  12        2.11     -194.66    173.64 o 
   0  14  12       74.68      110.16    173.77 o 
   2  14  12      279.09      500.49    192.67 o 
   4  14  12       85.30       45.92    182.94 o 
   6  14  12        2.25     -268.40    191.81 o 
   8  14  12        2.02      156.38    326.44 o 
  10  14  12      133.48     -367.39    271.46 o 
  -9  15  12       11.47      299.15    275.59 o 
  -7  15  12        4.39     -204.29    252.80 o 
  -5  15  12        2.34      275.16    257.03 o 
  -3  15  12       46.92      198.29    215.08 o 
  -1  15  12       95.29     -197.01    188.40 o 
   1  15  12        1.73       56.34    215.01 o 
   3  15  12      114.05      376.23    203.91 o 
   5  15  12      277.64      173.09    218.53 o 
   7  15  12       16.83      308.49    221.11 o 
   9  15  12        9.28      591.25    402.01 o 
  -8  16  12       24.03     -216.29    278.66 o 
  -6  16  12        2.20      -46.42    269.76 o 
  -4  16  12      339.74      278.03    234.35 o 
  -2  16  12       44.92       46.11    231.50 o 
   0  16  12       16.56        6.09    262.24 o 
   2  16  12       85.42      -48.58    205.72 o 
   4  16  12       19.58      142.99    222.44 o 
   6  16  12       16.79     -333.73    222.48 o 
   8  16  12        3.66      409.68    286.84 o 
  -5  17  12        4.52     -257.38    286.96 o 
  -3  17  12       40.88       -1.48    244.05 o 
  -1  17  12        5.67     -112.82    240.87 o 
   1  17  12       69.49     -287.30    256.21 o 
   3  17  12       50.79      -75.32    253.33 o 
   5  17  12        1.31      -80.17    235.90 o 
   7  17  12        0.83      140.82    308.13 o 
  -2  18  12       52.03      223.96    349.74 o 
   0  18  12       39.58        2.71    268.51 o 
   2  18  12       11.66     -139.11    318.02 o 
   0   1  13     4345.43     5485.43    152.18 o 
  -1   2  13       44.07      -29.76     56.93 o 
   1   2  13      187.69      190.22     55.93 o 
  -2   3  13     2201.71     1670.68     78.16 o 
   0   3  13    46985.66    46756.99    970.19 o 
   2   3  13      342.64      419.42     61.48 o 
  -3   4  13       95.72       21.44     59.13 o 
  -1   4  13     8981.53     9123.86    238.87 o 
   1   4  13    33593.48    32292.53    714.53 o 
   3   4  13     2904.52     3104.11    164.68 o 
  -4   5  13     1192.24      955.04     80.25 o 
  -2   5  13       50.95      316.06     73.31 o 
   0   5  13     4515.39     4399.32    142.33 o 
   2   5  13       21.87      -95.69     69.90 o 
   4   5  13    15403.85    15991.32    386.74 o 
  -5   6  13      948.76      885.20    110.26 o 
  -3   6  13      563.04      945.03    103.67 o 
  -1   6  13       34.78      -11.01     71.39 o 
   1   6  13     1348.93     1384.99    101.55 o 
   3   6  13      347.47      326.47     81.01 o 
   5   6  13     1903.26     2070.39    123.00 o 
  -6   7  13     2013.98     2016.90    151.22 o 
  -4   7  13    10761.39     9253.72    280.59 o 
  -2   7  13      742.38      931.94    106.68 o 
   0   7  13      566.85      312.93     93.89 o 
   2   7  13      487.62      355.26     86.06 o 
   4   7  13     4999.91     5571.27    186.45 o 
   6   7  13     1074.42     1678.52    123.44 o 
  -7   8  13      668.32      587.22    138.17 o 
  -5   8  13      145.79      141.11    120.60 o 
  -3   8  13    10799.40    11770.64    393.01 o 
  -1   8  13     4593.34     4312.21    225.55 o 
   1   8  13      599.89      164.68     94.06 o 
   3   8  13      849.17      668.10     99.26 o 
   5   8  13     3820.22     4034.26    168.06 o 
   7   8  13       96.82      167.17    140.35 o 
  -8   9  13        4.35     -131.30    136.44 o 
  -6   9  13      463.54      525.42    139.61 o 
  -4   9  13       16.48      138.01    117.45 o 
  -2   9  13     2676.78     2378.91    149.95 o 
   0   9  13     5099.70     4428.59    268.64 o 
   2   9  13       25.41      207.42    109.65 o 
   4   9  13       31.21      -43.95    111.01 o 
   6   9  13       52.75       79.12    118.63 o 
   8   9  13     1122.94     1061.12    155.00 o 
  -9  10  13       18.91     -245.41    163.60 o 
  -7  10  13      433.51      463.06    151.37 o 
  -5  10  13       62.27      128.43    139.64 o 
  -3  10  13      382.33      555.54    126.39 o 
  -1  10  13      490.71      470.14    135.19 o 
   1  10  13     3338.38     3690.73    183.16 o 
   3  10  13       14.11       56.85    136.15 o 
   5  10  13      777.45      820.62    151.11 o 
   7  10  13       50.85       -2.84    137.74 o 
   9  10  13       39.97      144.97    161.11 o 
 -10  11  13       87.85      307.86    190.41 o 
  -8  11  13      401.14      392.21    184.04 o 
  -6  11  13      144.46       15.13    167.18 o 
  -4  11  13       91.80       20.27    131.52 o 
  -2  11  13      408.88      330.95    147.61 o 
   0  11  13     1003.39     1043.55    177.76 o 
   2  11  13     1947.15     2501.22    169.02 o 
   4  11  13      447.65      334.65    146.10 o 
   6  11  13      189.20      387.50    165.03 o 
   8  11  13       17.12      173.44    185.09 o 
  10  11  13       50.90     -125.54    175.54 o 
 -11  12  13      107.60     -333.67    227.19 o 
  -9  12  13        8.70     -308.98    205.99 o 
  -7  12  13        2.74       90.33    181.66 o 
  -5  12  13     1415.37     1444.27    204.16 o 
  -3  12  13      193.62       78.03    155.90 o 
  -1  12  13      158.99     -139.08    150.20 o 
   1  12  13      565.64      850.51    146.45 o 
   3  12  13      454.54      370.10    153.94 o 
   5  12  13     1265.43     1295.30    206.07 o 
   7  12  13      316.39      287.73    189.63 o 
   9  12  13       61.39      462.96    231.51 o 
  11  12  13        0.89      -28.82    286.88 o 
 -12  13  13        8.23     -264.65    276.06 o 
 -10  13  13        0.79      112.13    240.37 o 
  -8  13  13        3.75      141.44    229.84 o 
  -6  13  13       29.59      -79.47    192.97 o 
  -4  13  13      199.84        1.38    193.32 o 
  -2  13  13       19.32      189.59    164.62 o 
   0  13  13       35.03       34.49    161.40 o 
   2  13  13       78.02       56.12    174.85 o 
   4  13  13      305.65      521.12    164.20 o 
   6  13  13      197.77      339.74    183.19 o 
   8  13  13       85.07       22.49    229.77 o 
  10  13  13       12.64     -207.92    273.94 o 
  12  13  13        0.53      641.16    330.66 o 
 -11  14  13        0.33      393.46    363.70 o 
  -9  14  13       30.01     -208.68    244.08 o 
  -7  14  13        2.82       96.51    241.04 o 
  -5  14  13       75.00      -80.53    233.56 o 
  -3  14  13        6.25       16.22    180.59 o 
  -1  14  13      463.51      808.47    193.68 o 
   1  14  13       26.09     -138.15    175.25 o 
   3  14  13      191.08      103.88    186.75 o 
   5  14  13        2.54        7.40    201.66 o 
   7  14  13        6.11       57.17    200.46 o 
   9  14  13       19.63       23.35    236.10 o 
  11  14  13       65.14      592.54    496.40 o 
 -10  15  13       91.16      516.32    622.05 o 
  -8  15  13       47.77      -71.84    262.64 o 
  -6  15  13       20.34      238.30    268.54 o 
  -4  15  13       11.11       17.05    257.04 o 
  -2  15  13      165.77      381.72    197.18 o 
   0  15  13       13.57      120.09    191.73 o 
   2  15  13        1.19     -292.24    194.83 o 
   4  15  13       89.09      191.62    218.56 o 
   6  15  13       53.15     -237.63    236.94 o 
   8  15  13       15.59     -146.85    269.67 o 
  10  15  13        5.35     -128.88    550.44 o 
  -7  16  13      209.47      333.80    290.01 o 
  -5  16  13        2.85     -137.96    273.55 o 
  -3  16  13       31.11     -278.00    226.86 o 
  -1  16  13      104.41       90.03    234.06 o 
   1  16  13       15.80       -0.38    215.33 o 
   3  16  13      112.48     -252.33    206.83 o 
   5  16  13       84.98      441.92    234.08 o 
   7  16  13        1.58      109.75    520.99 o 
  -6  17  13       40.51      893.24    779.57 o 
  -4  17  13       48.54      418.08    284.84 o 
  -2  17  13        2.16      372.75    260.88 o 
   0  17  13       11.66     -261.30    253.04 o 
   2  17  13       11.12      535.96    266.55 o 
   4  17  13        9.55      475.87    244.10 o 
   6  17  13        0.16     -292.80    252.00 o 
  -1  18  13       19.55     -532.71    355.14 o 
   1  18  13       10.47      154.97    376.95 o 
   1   1  14    13627.01    12847.81    297.84 o 
   0   2  14     1942.52     1727.98     89.35 o 
   2   2  14     3660.50     3746.20    118.16 o 
  -1   3  14     1759.53     1793.93     93.58 o 
   1   3  14      147.45       35.22     65.61 o 
   3   3  14    17831.13    16986.21    383.44 o 
  -2   4  14     4436.25     5082.75    185.08 o 
   0   4  14      735.60      689.50     78.54 o 
   2   4  14      755.13      905.72     81.90 o 
   4   4  14      905.25      730.02     83.05 o 
  -3   5  14     6015.37     5834.73    173.93 o 
  -1   5  14     2960.66     3392.81    144.25 o 
   1   5  14      412.12      606.38     82.37 o 
   3   5  14     4561.73     3660.85    137.68 o 
   5   5  14     2519.92     2352.81    136.52 o 
  -4   6  14     2527.19     2554.96    141.34 o 
  -2   6  14      382.12      454.14     92.23 o 
   0   6  14     4385.97     4123.51    143.34 o 
   2   6  14        1.82       -2.48     84.06 o 
   4   6  14      482.91      715.56     94.12 o 
   6   6  14     4288.19     4994.50    195.47 o 
  -5   7  14      420.05      131.22    119.65 o 
  -3   7  14      791.19      907.60    106.86 o 
  -1   7  14     5275.31     3900.64    155.57 o 
   1   7  14     8292.59     9062.72    241.60 o 
   3   7  14     1078.95     1220.08    104.06 o 
   5   7  14        9.39       77.34    100.57 o 
   7   7  14     9805.80     9715.28    321.30 o 
  -6   8  14      121.87       93.58    127.74 o 
  -4   8  14      744.86      636.70    131.04 o 
  -2   8  14     2107.63     2859.41    205.66 o 
   0   8  14     2647.27     2761.43    142.19 o 
   2   8  14       80.50      157.79    100.31 o 
   4   8  14      315.80      548.78    110.54 o 
   6   8  14       98.46      336.88    129.20 o 
   8   8  14      203.85      175.43    138.53 o 
  -7   9  14      173.63      248.13    145.70 o 
  -5   9  14     1317.94     1534.68    160.06 o 
  -3   9  14     2277.37     2124.48    152.33 o 
  -1   9  14     5036.41     3652.70    189.48 o 
   1   9  14      944.38     1041.35    130.25 o 
   3   9  14        2.31      130.87    107.65 o 
   5   9  14       15.72      282.08    114.41 o 
   7   9  14      398.78      494.47    144.11 o 
   9   9  14     1146.10     1041.68    181.25 o 
  -8  10  14      278.02      127.29    168.52 o 
  -6  10  14      212.46      378.34    151.89 o 
  -4  10  14      149.61      -61.72    132.03 o 
  -2  10  14       83.35        6.16    120.85 o 
   0  10  14      206.18      729.12    130.84 o 
   2  10  14      419.80      592.21    133.14 o 
   4  10  14      655.11      867.31    152.57 o 
   6  10  14        0.61       63.41    151.59 o 
   8  10  14        2.03      100.97    151.74 o 
  10  10  14       47.60        8.42    183.74 o 
  -9  11  14      352.79      532.74    197.40 o 
  -7  11  14      421.34      440.06    182.01 o 
  -5  11  14      581.82      587.80    179.10 o 
  -3  11  14     1048.78     1055.30    153.97 o 
  -1  11  14     1171.64     1413.63    183.77 o 
   1  11  14     1631.79     1831.29    158.86 o 
   3  11  14     3186.59     3095.08    215.32 o 
   5  11  14     2074.50     2192.09    187.28 o 
   7  11  14        2.16     -258.23    172.15 o 
   9  11  14       39.37      471.90    224.34 o 
  11  11  14       28.08      -50.53    268.02 o 
 -10  12  14        4.56      -67.93    228.40 o 
  -8  12  14      255.43      247.11    194.59 o 
  -6  12  14        6.35      -45.45    178.74 o 
  -4  12  14      312.68      526.52    189.32 o 
  -2  12  14      857.09      943.05    171.65 o 
   0  12  14       10.33      -85.05    138.74 o 
   2  12  14      194.95      395.06    155.42 o 
   4  12  14      552.14      999.33    170.57 o 
   6  12  14        7.90      166.50    189.11 o 
   8  12  14       66.08      -66.17    197.93 o 
  10  12  14       13.38     -152.39    233.08 o 
  12  12  14        0.24     -443.88    295.92 o 
 -11  13  14       83.35     -246.18    245.59 o 
  -9  13  14        2.85     -168.02    231.78 o 
  -7  13  14        0.17       24.06    204.00 o 
  -5  13  14       17.74     -131.49    193.73 o 
  -3  13  14      545.38      167.24    191.26 o 
  -1  13  14      160.55      211.05    165.57 o 
   1  13  14        8.57       87.57    165.88 o 
   3  13  14       10.94       22.21    162.02 o 
   5  13  14      196.49      -48.26    189.74 o 
   7  13  14       43.97     -218.14    273.59 o 
   9  13  14       38.77     -255.67    275.49 o 
  11  13  14        2.25      -91.72    298.27 o 
 -10  14  14        2.22     -194.81    307.99 o 
  -8  14  14        4.36       65.43    291.13 o 
  -6  14  14        2.70      306.57    251.61 o 
  -4  14  14       54.39      224.89    206.92 o 
  -2  14  14      137.78      105.54    186.31 o 
   0  14  14      182.33       80.36    200.39 o 
   2  14  14        0.56     -251.63    185.29 o 
   4  14  14        4.74       72.85    205.02 o 
   6  14  14       10.79      -88.55    253.56 o 
   8  14  14        0.40     -115.34    231.11 o 
  10  14  14       20.79     -144.86    253.82 o 
  -9  15  14       49.55     -254.05    324.42 o 
  -7  15  14      114.05      -96.58    259.53 o 
  -5  15  14       23.03      404.20    267.59 o 
  -3  15  14        2.50      492.90    253.66 o 
  -1  15  14        0.23     -125.19    189.94 o 
   1  15  14      249.70       87.52    205.55 o 
   3  15  14       97.40       60.86    201.45 o 
   5  15  14       40.64      -46.50    217.96 o 
   7  15  14       93.21     -163.71    262.24 o 
   9  15  14       64.02      215.51    332.86 o 
  -6  16  14       16.27      133.66    280.68 o 
  -4  16  14       55.52     -101.03    274.68 o 
  -2  16  14        0.42       73.00    235.33 o 
   0  16  14      117.89      232.69    223.79 o 
   2  16  14      214.83      401.90    224.50 o 
   4  16  14        0.82      103.69    233.86 o 
   6  16  14       26.83     -178.61    252.58 o 
  -5  17  14        9.26      775.10    749.14 o 
  -3  17  14       50.75     -401.39    267.59 o 
  -1  17  14       22.46      -41.19    269.43 o 
   1  17  14        5.63      131.79    262.18 o 
   3  17  14        1.83      127.85    249.42 o 
   5  17  14       11.68     -180.72    258.67 o 
   0   1  15     3870.98     2973.42    108.98 o 
  -1   2  15      118.21       75.82     59.61 o 
   1   2  15     1376.11     1897.37     95.43 o 
  -2   3  15       91.29      174.65     71.81 o 
   0   3  15      874.13      860.74     81.30 o 
   2   3  15      646.31      856.76     81.59 o 
  -3   4  15     4218.44     4274.92    156.99 o 
  -1   4  15     8865.29     7706.12    238.76 o 
   1   4  15      634.82      594.89     80.04 o 
   3   4  15     2305.27     2197.94    109.47 o 
  -4   5  15     2256.41     1978.47    129.44 o 
  -2   5  15      289.89      524.25     84.80 o 
   0   5  15     4719.26     4676.67    155.74 o 
   2   5  15     3621.83     4211.67    146.78 o 
   4   5  15       60.21       20.03     94.42 o 
  -5   6  15       14.56      -73.79     99.09 o 
  -3   6  15       24.86       28.01     99.54 o 
  -1   6  15       34.61       -9.11     89.10 o 
   1   6  15      404.21      832.27     93.77 o 
   3   6  15     1118.03     1394.16    106.12 o 
   5   6  15      555.06      828.37    118.44 o 
  -6   7  15      156.98       81.02    123.98 o 
  -4   7  15      992.75      837.99    133.09 o 
  -2   7  15      802.53     1420.94    119.16 o 
   0   7  15     3890.80     4003.03    172.11 o 
   2   7  15      485.94      940.75    101.78 o 
   4   7  15      487.31      307.03    113.39 o 
   6   7  15      605.88      489.37    120.25 o 
  -7   8  15       39.12      152.25    138.60 o 
  -5   8  15     4792.48     4456.58    213.70 o 
  -3   8  15     2335.31     1661.79    150.62 o 
  -1   8  15        2.02       53.21    118.06 o 
   1   8  15      628.85      660.19    111.09 o 
   3   8  15     3862.46     3318.38    158.95 o 
   5   8  15      251.04       68.94    114.15 o 
   7   8  15     2311.76     2316.64    192.63 o 
  -8   9  15       22.78     -200.58    145.52 o 
  -6   9  15      456.12      740.62    154.38 o 
  -4   9  15     2859.90     2664.51    182.50 o 
  -2   9  15       63.58      142.71    119.75 o 
   0   9  15      180.43      133.33    120.21 o 
   2   9  15      422.29      796.40    129.51 o 
   4   9  15     3384.06     3173.77    177.34 o 
   6   9  15     1855.75     2238.31    174.83 o 
   8   9  15      122.92      234.65    149.14 o 
  -9  10  15       11.01       40.20    179.37 o 
  -7  10  15       57.16      170.07    154.64 o 
  -5  10  15     1348.54     1286.28    168.86 o 
  -3  10  15      167.88      387.52    145.97 o 
  -1  10  15      843.76      938.67    151.71 o 
   1  10  15      893.96      747.62    145.32 o 
   3  10  15       77.86     -184.59    134.83 o 
   5  10  15       50.58      206.79    160.49 o 
   7  10  15     1465.76     1427.77    191.37 o 
   9  10  15        2.86      -23.22    164.00 o 
 -10  11  15      337.08      352.19    202.95 o 
  -8  11  15      102.44      256.05    185.98 o 
  -6  11  15      272.19      269.32    175.98 o 
  -4  11  15      197.32      163.53    154.54 o 
  -2  11  15      573.34      745.36    151.56 o 
   0  11  15     1314.64      973.99    147.92 o 
   2  11  15      390.56      356.64    168.21 o 
   4  11  15       40.95     -230.40    153.60 o 
   6  11  15        5.96      115.96    183.49 o 
   8  11  15      716.83      827.18    213.51 o 
  10  11  15        1.79      483.27    240.95 o 
 -11  12  15        1.82      -54.02    236.49 o 
  -9  12  15      101.63        3.88    202.70 o 
  -7  12  15      192.80       98.67    198.33 o 
  -5  12  15       30.63       42.27    184.62 o 
  -3  12  15       48.81       99.93    177.10 o 
  -1  12  15     2022.35     2218.39    184.32 o 
   1  12  15       73.89       62.49    140.99 o 
   3  12  15      129.98      226.67    161.30 o 
   5  12  15       28.15       57.71    191.89 o 
   7  12  15      391.18       -7.45    195.45 o 
   9  12  15        9.49      300.44    239.07 o 
  11  12  15       51.26       14.34    256.09 o 
 -10  13  15        0.35     -131.96    248.11 o 
  -8  13  15        2.36      -92.84    229.12 o 
  -6  13  15       77.05      -41.51    199.75 o 
  -4  13  15       17.27     -283.12    188.74 o 
  -2  13  15        2.52     -187.90    187.24 o 
   0  13  15       55.08       63.36    172.05 o 
   2  13  15      537.82      972.78    202.41 o 
   4  13  15        2.18       74.96    167.56 o 
   6  13  15      147.55      103.78    204.07 o 
   8  13  15        1.73     -160.30    239.88 o 
  10  13  15       90.35     -186.71    255.18 o 
  -9  14  15        1.26     -337.44    251.56 o 
  -7  14  15        1.84     -181.13    242.55 o 
  -5  14  15       76.74      375.46    221.18 o 
  -3  14  15       67.08      189.91    211.39 o 
  -1  14  15       26.91        8.62    182.75 o 
   1  14  15       22.37      133.80    198.01 o 
   3  14  15      552.84      697.46    205.63 o 
   5  14  15       27.13      170.28    234.25 o 
   7  14  15       43.39      228.33    224.10 o 
   9  14  15       31.21     -327.39    255.73 o 
  -8  15  15       26.70       85.70    271.85 o 
  -6  15  15      114.05     -349.42    256.83 o 
  -4  15  15        2.62     -141.80    258.50 o 
  -2  15  15       43.08      -36.82    219.17 o 
   0  15  15       34.87      256.01    209.57 o 
   2  15  15        1.18       71.56    209.51 o 
   4  15  15      140.20     -314.04    209.36 o 
   6  15  15       42.26      378.64    258.53 o 
   8  15  15       54.02       61.16    282.99 o 
  -5  16  15        6.66      -88.11    272.78 o 
  -3  16  15       31.67      141.54    264.31 o 
  -1  16  15        3.68      346.13    220.51 o 
   1  16  15       10.04      194.78    222.26 o 
   3  16  15      157.83      -20.42    234.68 o 
   5  16  15        7.64     -149.22    255.20 o 
   7  16  15       68.59     -159.41    290.00 o 
  -4  17  15        0.10     -755.67    827.01 o 
  -2  17  15       17.73     -342.47    356.48 o 
   0  17  15        4.33       45.74    271.45 o 
   2  17  15       20.76     -347.90    231.93 o 
   4  17  15        9.06      139.63    259.21 o 
   0   0  16     4564.99     5057.57    313.13 o 
   1   1  16      140.87      288.14     66.18 o 
   0   2  16     1050.11     1093.38     87.55 o 
   2   2  16       37.02       68.69     80.00 o 
  -1   3  16     2053.54     1459.81     96.46 o 
   1   3  16    17062.84    17020.63    388.95 o 
   3   3  16       44.46       16.49     84.20 o 
  -2   4  16      314.79      107.95     89.69 o 
   0   4  16       37.45       87.84     76.94 o 
   2   4  16     1616.71     1318.34     97.18 o 
   4   4  16     2233.95     2083.63    124.61 o 
  -3   5  16     1094.97     1451.89    133.43 o 
  -1   5  16     5257.35     4215.20    150.97 o 
   1   5  16      945.65      950.76     94.75 o 
   3   5  16     2168.04     1972.95    150.15 o 
   5   5  16     4737.65     5609.23    356.63 o 
  -4   6  16     5074.90     4354.67    215.24 o 
  -2   6  16      582.55      484.98    109.95 o 
   0   6  16      859.82      887.53     97.32 o 
   2   6  16      353.22      375.26    100.65 o 
   4   6  16      950.33      812.03    120.97 o 
   6   6  16      419.62      202.79    116.72 o 
  -5   7  16        2.11      135.47    123.03 o 
  -3   7  16     3978.42     4198.31    215.86 o 
  -1   7  16     3063.84     3870.47    172.67 o 
   1   7  16     1252.31     1646.51    124.48 o 
   3   7  16     7536.97     7461.40    232.28 o 
   5   7  16     1054.88     1324.01    136.35 o 
   7   7  16        7.03       14.84    129.78 o 
  -6   8  16      641.06      521.84    160.77 o 
  -4   8  16       11.26     -183.65    122.43 o 
  -2   8  16      114.73       30.77    134.14 o 
   0   8  16     7597.23     6987.52    246.24 o 
   2   8  16      152.96      129.79    107.48 o 
   4   8  16      578.72      438.43    135.34 o 
   6   8  16      462.49      358.66    137.30 o 
   8   8  16     1061.36      646.01    155.96 o 
  -7   9  16       39.40        7.66    145.10 o 
  -5   9  16      605.42       87.71    141.17 o 
  -3   9  16       22.60       -0.50    133.44 o 
  -1   9  16     2025.16     1978.49    173.49 o 
   1   9  16      180.43      652.01    132.24 o 
   3   9  16      283.05      479.10    149.36 o 
   5   9  16      454.45      647.97    151.06 o 
   7   9  16       74.02      276.05    149.33 o 
   9   9  16      486.07      522.78    173.20 o 
  -8  10  16      129.78      442.78    171.07 o 
  -6  10  16      143.00      -45.38    151.20 o 
  -4  10  16     1616.65     1407.75    173.31 o 
  -2  10  16      869.38      707.21    157.80 o 
   0  10  16      612.05      453.41    141.06 o 
   2  10  16      385.38      368.27    149.13 o 
   4  10  16     2557.32     2061.62    197.66 o 
   6  10  16     1870.15     2017.45    220.03 o 
   8  10  16       36.59     -214.54    170.79 o 
  10  10  16       23.02     -266.98    177.99 o 
  -9  11  16      134.48      109.49    191.13 o 
  -7  11  16      737.48      914.98    237.25 o 
  -5  11  16      956.06      986.44    176.38 o 
  -3  11  16       96.06       66.77    156.94 o 
  -1  11  16      216.16     -107.80    140.15 o 
   1  11  16      345.92      798.47    149.19 o 
   3  11  16     1829.52     2438.52    196.03 o 
   5  11  16      532.90      755.83    198.90 o 
   7  11  16      821.51      991.79    217.50 o 
   9  11  16      161.27      298.95    212.40 o 
  11  11  16        7.53      280.62    265.18 o 
 -10  12  16       66.10      -13.71    216.60 o 
  -8  12  16        1.43       51.22    199.22 o 
  -6  12  16        4.94      145.69    192.76 o 
  -4  12  16      186.20      235.15    187.05 o 
  -2  12  16      140.08       73.30    161.59 o 
   0  12  16      699.60      915.20    166.24 o 
   2  12  16     1178.61     1126.70    183.65 o 
   4  12  16      491.75      374.56    194.98 o 
   6  12  16      347.34      628.21    231.14 o 
   8  12  16      136.78       41.52    213.60 o 
  10  12  16      185.34       99.88    254.41 o 
  12  12  16        1.03      115.08    472.39 o 
 -11  13  16        4.17     -131.77    388.96 o 
  -9  13  16       33.62      171.39    250.80 o 
  -7  13  16       28.60      -71.42    213.03 o 
  -5  13  16       90.67     -127.61    198.02 o 
  -3  13  16      126.07       26.24    199.87 o 
  -1  13  16        6.65      513.65    199.68 o 
   1  13  16       45.27      214.10    192.85 o 
   3  13  16        4.36      307.07    177.62 o 
   5  13  16       44.65     -231.84    202.91 o 
   7  13  16     1117.47     1320.63    272.17 o 
   9  13  16       69.47      -68.11    256.93 o 
  11  13  16       43.01      639.05    630.10 o 
 -10  14  16        1.14     -184.38    407.72 o 
  -8  14  16        0.33      -57.62    302.60 o 
  -6  14  16        1.45      178.82    226.43 o 
  -4  14  16       36.18       -8.62    214.16 o 
  -2  14  16      139.42      286.09    211.80 o 
   0  14  16       58.54      162.41    201.00 o 
   2  14  16        4.35      370.22    208.71 o 
   4  14  16      657.48      623.10    242.84 o 
   6  14  16      188.39      -60.94    240.50 o 
   8  14  16       33.87      -79.61    247.83 o 
  10  14  16       56.69     -782.71    521.80 o 
  -7  15  16        0.11     -189.52    263.28 o 
  -5  15  16        0.41      -56.32    259.99 o 
  -3  15  16       62.32      440.61    230.61 o 
  -1  15  16      243.59      466.39    232.66 o 
   1  15  16       31.54       64.49    222.09 o 
   3  15  16        5.49     -114.06    210.60 o 
   5  15  16      235.23      507.01    264.32 o 
   7  15  16        5.72      160.85    393.37 o 
  -6  16  16       10.18     -353.83    469.30 o 
  -4  16  16        6.90      175.90    280.03 o 
  -2  16  16        1.13     -250.93    262.45 o 
   0  16  16       95.34      392.63    257.71 o 
   2  16  16       81.79       75.40    224.46 o 
   4  16  16        0.33      255.40    271.31 o 
   6  16  16       14.56      444.34    303.99 o 
  -1  17  16        1.29      126.94    505.58 o 
   1  17  16        2.68     -346.82    346.41 o 
   0   1  17     9495.17     9445.12    244.62 o 
  -1   2  17     1395.69     1158.12    101.62 o 
   1   2  17      818.38      711.22     96.63 o 
  -2   3  17     4677.04     5317.27    191.28 o 
   0   3  17      129.63      114.55     79.72 o 
   2   3  17      182.78       68.37     99.39 o 
  -3   4  17    10417.43     9835.14    273.71 o 
  -1   4  17     1172.47      902.50    105.23 o 
   1   4  17     1883.29     1599.40    106.02 o 
   3   4  17     6781.92     6010.00    198.55 o 
  -4   5  17     1233.03     1393.20    128.27 o 
  -2   5  17     5043.88     6035.31    215.63 o 
   0   5  17      638.72      836.64     97.47 o 
   2   5  17     1403.77      800.33    106.76 o 
   4   5  17     3069.18     2583.08    151.20 o 
  -5   6  17      873.20      875.39    127.82 o 
  -3   6  17      516.18      571.19    120.60 o 
  -1   6  17     1820.56     1508.78    132.94 o 
   1   6  17     6136.05     7665.67    224.63 o 
   3   6  17      290.41       47.30    108.03 o 
   5   6  17     3130.69     3526.08    177.88 o 
  -6   7  17     2025.67     2121.95    193.33 o 
  -4   7  17      931.88     1190.33    146.82 o 
  -2   7  17     1048.17     1559.14    172.99 o 
   0   7  17     1822.68     1760.46    130.50 o 
   2   7  17     3212.96     3837.58    168.47 o 
   4   7  17       87.58      125.93    116.96 o 
   6   7  17      414.47      253.44    135.63 o 
  -7   8  17      750.06      595.62    154.58 o 
  -5   8  17      814.75      761.75    151.28 o 
  -3   8  17      268.70      394.12    138.63 o 
  -1   8  17     3520.92     3059.88    191.26 o 
   1   8  17     2684.65     2949.86    164.97 o 
   3   8  17      524.93      380.10    141.57 o 
   5   8  17     1528.36     1603.49    166.14 o 
   7   8  17      209.74      272.64    148.30 o 
  -8   9  17      198.09      331.31    161.65 o 
  -6   9  17      388.84      510.18    156.37 o 
  -4   9  17     1696.72     1515.71    172.54 o 
  -2   9  17     1782.18     2243.59    178.55 o 
   0   9  17      648.03      641.61    135.52 o 
   2   9  17     2471.16     2568.12    170.66 o 
   4   9  17       75.45       89.56    142.20 o 
   6   9  17       51.19      131.91    160.96 o 
   8   9  17       74.36      218.65    173.01 o 
  -9  10  17       46.05       83.20    187.78 o 
  -7  10  17      274.63      522.06    171.01 o 
  -5  10  17       36.14     -227.55    151.70 o 
  -3  10  17     1173.66     1521.64    210.64 o 
  -1  10  17       90.42      217.31    153.04 o 
   1  10  17       37.64      128.45    138.67 o 
   3  10  17     2210.65     2200.50    197.91 o 
   5  10  17      314.13      621.36    191.71 o 
   7  10  17        9.95      378.28    193.97 o 
   9  10  17       63.80       -8.26    187.51 o 
 -10  11  17      208.31     -163.68    202.75 o 
  -8  11  17       41.03      -92.51    188.84 o 
  -6  11  17      361.98      529.90    193.03 o 
  -4  11  17       54.37       71.39    163.08 o 
  -2  11  17      298.37       -0.54    151.80 o 
   0  11  17     1519.40     1484.96    166.03 o 
   2  11  17     1570.61     2038.67    191.74 o 
   4  11  17      478.72      396.79    181.81 o 
   6  11  17      170.71      235.83    199.24 o 
   8  11  17        2.31     -173.62    204.44 o 
  10  11  17       71.45     -381.91    254.61 o 
 -11  12  17        6.22     -303.69    275.49 o 
  -9  12  17       17.98     -262.52    207.52 o 
  -7  12  17       13.36       16.34    201.27 o 
  -5  12  17       13.43     -133.75    189.13 o 
  -3  12  17      752.53      968.17    203.96 o 
  -1  12  17      184.33       90.78    171.64 o 
   1  12  17      868.69      872.63    191.26 o 
   3  12  17       12.05       33.13    195.34 o 
   5  12  17        1.63      279.57    223.01 o 
   7  12  17      190.28      335.92    223.23 o 
   9  12  17       16.63     -357.90    238.60 o 
  11  12  17        5.55       -4.34    277.30 o 
 -10  13  17       49.29      228.76    258.96 o 
  -8  13  17       74.95       29.79    218.72 o 
  -6  13  17        9.56      146.26    210.01 o 
  -4  13  17        7.45      -78.83    204.61 o 
  -2  13  17      791.02     1292.98    219.22 o 
   0  13  17       61.18       34.84    191.06 o 
   2  13  17        2.59      -16.08    171.63 o 
   4  13  17      383.68      247.19    205.70 o 
   6  13  17     1003.60     1221.98    296.90 o 
   8  13  17       36.61     -337.65    225.10 o 
  10  13  17        1.05      269.63    282.34 o 
  -9  14  17        1.75      302.38    428.94 o 
  -7  14  17      113.33      221.34    260.51 o 
  -5  14  17        1.28     -229.67    218.10 o 
  -3  14  17       10.57     -110.39    210.43 o 
  -1  14  17      186.81      463.51    221.81 o 
   1  14  17      403.61      386.54    212.81 o 
   3  14  17        1.46      156.60    229.28 o 
   5  14  17       15.36     -102.58    248.14 o 
   7  14  17      197.95     -204.14    292.15 o 
   9  14  17       15.13       16.61    543.28 o 
  -6  15  17       11.42       -7.83    274.32 o 
  -4  15  17       46.55      -90.07    233.69 o 
  -2  15  17       55.32      -21.53    227.70 o 
   0  15  17        1.70      -67.14    241.74 o 
   2  15  17      171.83      543.86    228.20 o 
   4  15  17        3.83      -75.52    258.85 o 
   6  15  17        1.11       49.55    264.84 o 
  -5  16  17        2.40     -255.82    497.64 o 
  -3  16  17        1.43     -136.20    266.31 o 
  -1  16  17       16.14     -373.25    248.83 o 
   1  16  17       19.30      138.27    257.02 o 
   3  16  17        8.23      374.55    299.70 o 
   5  16  17      114.07      161.88    294.89 o 
   1   1  18      741.17      669.91    134.89 o 
   0   2  18     5725.21     5579.39    224.10 o 
   2   2  18       15.61       96.22     99.69 o 
  -1   3  18      320.25      380.48     97.90 o 
   1   3  18       56.79       -1.78     91.85 o 
   3   3  18     5497.23     6045.25    202.71 o 
  -2   4  18      307.81       60.21    118.86 o 
   0   4  18    19811.92    16961.16    418.48 o 
   2   4  18     3445.56     3352.05    153.34 o 
   4   4  18       57.81      231.33    110.26 o 
  -3   5  18     3664.53     3867.96    180.51 o 
  -1   5  18      281.52      183.21    101.37 o 
   1   5  18     2779.41     3300.22    152.02 o 
   3   5  18     1126.09     1234.58    122.04 o 
   5   5  18     1088.41      979.02    142.71 o 
  -4   6  18      558.40      453.40    134.60 o 
  -2   6  18      575.24      750.04    126.78 o 
   0   6  18      916.75      769.98    123.82 o 
   2   6  18        0.11      133.57    104.62 o 
   4   6  18     5575.73     5645.26    249.23 o 
   6   6  18       98.39      183.33    125.61 o 
  -5   7  18      617.64      850.61    147.52 o 
  -3   7  18       75.03       92.51    127.84 o 
  -1   7  18      104.08       10.44    116.40 o 
   1   7  18     8452.23     9753.30    287.49 o 
   3   7  18      590.35      669.28    188.48 o 
   5   7  18       45.42       -7.42    125.84 o 
   7   7  18      305.88      630.25    154.23 o 
  -6   8  18      836.78      673.07    157.39 o 
  -4   8  18     3312.57     2700.07    189.10 o 
  -2   8  18      899.96      856.01    154.72 o 
   0   8  18      440.91      489.65    141.43 o 
   2   8  18       26.94     -115.81    119.89 o 
   4   8  18     1866.13     1663.47    168.51 o 
   6   8  18     1094.12     1067.03    163.63 o 
   8   8  18     1665.65     1784.42    188.95 o 
  -7   9  18       12.76       36.77    155.47 o 
  -5   9  18     1861.08     2323.39    192.81 o 
  -3   9  18     1307.65     1641.07    174.00 o 
  -1   9  18      480.13      717.87    154.62 o 
   1   9  18      263.69      319.82    136.15 o 
   3   9  18      344.13      509.78    166.52 o 
   5   9  18     1037.74     1634.30    177.94 o 
   7   9  18      629.21      776.17    188.40 o 
   9   9  18       96.56      188.84    169.92 o 
  -8  10  18      383.61      428.33    178.39 o 
  -6  10  18       30.25       91.75    164.81 o 
  -4  10  18       19.30      -13.87    155.33 o 
  -2  10  18     1185.30     1061.93    173.31 o 
   0  10  18     2079.32     2103.58    201.36 o 
   2  10  18        6.27      186.84    168.57 o 
   4  10  18       41.20     -194.18    169.28 o 
   6  10  18      149.35      -75.36    190.57 o 
   8  10  18      128.24      286.66    209.75 o 
  10  10  18       52.70      139.76    228.43 o 
  -9  11  18       14.32      153.81    211.24 o 
  -7  11  18       33.25      370.44    200.94 o 
  -5  11  18      191.54       -3.38    166.66 o 
  -3  11  18       27.64      118.02    169.22 o 
  -1  11  18     2841.06     3307.46    222.90 o 
   1  11  18      850.40      696.50    249.84 o 
   3  11  18        6.65       63.61    176.10 o 
   5  11  18      194.80      628.56    223.76 o 
   7  11  18       49.22      -57.68    207.60 o 
   9  11  18       71.58      298.40    232.82 o 
  11  11  18       14.57      -90.71    270.96 o 
 -10  12  18        9.48       36.37    259.28 o 
  -8  12  18       81.65     -144.62    210.04 o 
  -6  12  18      117.67      238.97    207.93 o 
  -4  12  18       33.17      253.93    196.89 o 
  -2  12  18        0.02      114.42    175.31 o 
   0  12  18      161.80     -166.65    178.77 o 
   2  12  18     1112.97     1217.10    263.08 o 
   4  12  18      154.07       -1.04    189.00 o 
   6  12  18       19.68      519.53    222.45 o 
   8  12  18        9.17      221.60    223.49 o 
  10  12  18      197.18      443.07    270.41 o 
  -9  13  18      129.99      365.67    242.87 o 
  -7  13  18       11.93      -35.82    221.94 o 
  -5  13  18      204.73      252.75    214.37 o 
  -3  13  18       39.63       41.85    200.17 o 
  -1  13  18       28.36      -78.19    200.50 o 
   1  13  18       92.40       57.95    269.32 o 
   3  13  18      453.14      606.20    211.39 o 
   5  13  18       43.88      -61.67    238.34 o 
   7  13  18       99.42      -27.36    227.65 o 
   9  13  18        1.80      -34.02    267.66 o 
  -8  14  18       39.93        9.62    282.05 o 
  -6  14  18       73.22     -164.15    228.38 o 
  -4  14  18      197.23       53.42    227.96 o 
  -2  14  18       38.36     -299.44    210.96 o 
   0  14  18       10.08     -103.06    233.71 o 
   2  14  18       12.38     -329.37    219.58 o 
   4  14  18      128.22      -12.57    252.14 o 
   6  14  18       22.54     -125.84    234.50 o 
   8  14  18        0.36     -449.22    299.48 o 
  -5  15  18      139.89      -61.03    249.77 o 
  -3  15  18       17.77     -255.45    229.21 o 
  -1  15  18      161.20      669.06    257.77 o 
   1  15  18        2.66     -171.38    239.80 o 
   3  15  18       56.11      192.70    266.29 o 
   5  15  18       21.32     -129.89    263.51 o 
  -2  16  18       77.20     -119.40    361.13 o 
   0  16  18        6.19     -124.06    286.59 o 
   2  16  18        7.52      342.67    371.28 o 
   0   1  19      303.37      401.07    131.09 o 
  -1   2  19     2426.52     1989.41    197.14 o 
   1   2  19     2033.14     2484.34    149.30 o 
  -2   3  19      523.83      701.11    107.38 o 
   0   3  19     2020.26     2019.57    148.49 o 
   2   3  19     7665.72     7854.07    241.50 o 
  -3   4  19       68.68      -24.93    118.41 o 
  -1   4  19     1504.09     1935.28    131.91 o 
   1   4  19    10897.50    11993.56    342.03 o 
   3   4  19     5206.89     4319.28    177.77 o 
  -4   5  19      997.78     1115.44    136.56 o 
  -2   5  19      380.21      420.21    122.04 o 
   0   5  19      481.87      254.92    122.00 o 
   2   5  19      217.47      371.02    110.98 o 
   4   5  19      378.18      437.35    125.18 o 
  -5   6  19      278.04       -8.98    122.97 o 
  -3   6  19     1622.25     1813.06    150.63 o 
  -1   6  19       12.61        2.87    116.61 o 
   1   6  19      599.27      411.67    130.06 o 
   3   6  19       33.35       91.44    136.23 o 
   5   6  19     7313.24     8075.90    371.61 o 
  -6   7  19      388.30      437.28    149.82 o 
  -4   7  19        4.87       58.59    150.06 o 
  -2   7  19     1673.76     1969.80    170.75 o 
   0   7  19     3360.30     3132.64    175.31 o 
   2   7  19      582.03      681.48    135.04 o 
   4   7  19     1495.72     1580.33    166.38 o 
   6   7  19      897.70      849.14    160.29 o 
  -7   8  19      636.38      425.24    161.16 o 
  -5   8  19        8.32     -198.88    146.77 o 
  -3   8  19      755.92      804.24    173.23 o 
  -1   8  19      127.56     -105.58    139.95 o 
   1   8  19     3217.15     3205.25    214.45 o 
   3   8  19      299.40      431.87    146.72 o 
   5   8  19      206.67      376.83    157.87 o 
   7   8  19        6.87      104.27    154.57 o 
  -8   9  19     2136.12     2529.13    215.40 o 
  -6   9  19      287.42      248.77    162.84 o 
  -4   9  19       48.96      -61.89    149.06 o 
  -2   9  19      431.34      587.30    170.64 o 
   0   9  19      229.36      367.26    165.87 o 
   2   9  19       93.96      168.34    165.97 o 
   4   9  19        2.49       46.30    180.03 o 
   6   9  19      121.98      211.34    176.49 o 
   8   9  19       60.49      144.07    187.07 o 
  -9  10  19        2.42     -268.93    179.29 o 
  -7  10  19       77.70     -156.00    166.81 o 
  -5  10  19       40.38      167.86    168.52 o 
  -3  10  19      254.16      326.61    160.90 o 
  -1  10  19      688.54      401.19    163.14 o 
   1  10  19      378.98      435.53    196.16 o 
   3  10  19       36.44       83.75    172.24 o 
   5  10  19       49.60       77.98    192.00 o 
   7  10  19        6.43       32.85    202.20 o 
   9  10  19      137.15      117.12    223.71 o 
 -10  11  19        1.00      455.07    250.21 o 
  -8  11  19       43.63     -360.69    240.46 o 
  -6  11  19       10.36       14.43    179.68 o 
  -4  11  19      724.14      953.37    187.47 o 
  -2  11  19        5.33     -149.73    164.64 o 
   0  11  19       89.46      236.30    184.52 o 
   2  11  19      489.17      611.31    209.03 o 
   4  11  19      323.99      417.51    193.19 o 
   6  11  19      100.11      113.31    210.51 o 
   8  11  19        1.15      464.51    226.26 o 
  10  11  19      164.28      611.84    274.35 o 
  -9  12  19       53.23      144.50    224.27 o 
  -7  12  19       26.03      150.28    217.29 o 
  -5  12  19        0.75       69.32    205.55 o 
  -3  12  19      117.41       26.91    180.73 o 
  -1  12  19      864.55      931.31    194.29 o 
   1  12  19      133.85      273.84    205.74 o 
   3  12  19        7.82       57.71    208.03 o 
   5  12  19      186.18      280.42    216.40 o 
   7  12  19      109.30     -224.31    217.24 o 
   9  12  19       26.85     -166.72    237.83 o 
  -8  13  19       86.35      400.41    236.48 o 
  -6  13  19       54.71       61.29    222.42 o 
  -4  13  19      145.77       59.20    216.91 o 
  -2  13  19      160.36      684.71    220.59 o 
   0  13  19        8.78      -42.28    227.98 o 
   2  13  19      103.81      -40.60    219.64 o 
   4  13  19      147.11      -61.93    216.15 o 
   6  13  19       25.39      -53.22    230.56 o 
   8  13  19       29.03      177.85    248.48 o 
  -7  14  19       65.93     -277.52    247.70 o 
  -5  14  19        0.55     -284.76    257.14 o 
  -3  14  19      178.94      203.99    230.15 o 
  -1  14  19       36.13       32.04    234.02 o 
   1  14  19        7.46      195.85    280.59 o 
   3  14  19        6.22      -37.83    238.74 o 
   5  14  19       46.13      420.32    243.41 o 
   7  14  19        1.02      247.62    281.04 o 
  -4  15  19        0.64     -349.38    232.92 o 
  -2  15  19       18.38      -53.18    228.41 o 
   0  15  19      274.70      330.69    284.08 o 
   2  15  19        0.03      -87.55    284.87 o 
   4  15  19        0.01      -91.22    274.83 o 
  -1  16  19       12.00     -380.04    351.19 o 
   1  16  19        5.78      298.54    436.75 o 
   0   0  20     1573.08     1205.55    695.89 o 
   1   1  20      930.40      973.64    150.61 o 
   0   2  20     4920.39     4784.68    217.00 o 
   2   2  20     4275.31     4957.28    249.98 o 
  -1   3  20     1244.22     1104.19    136.68 o 
   1   3  20      268.11      326.33    121.04 o 
   3   3  20      603.51      578.93    161.23 o 
  -2   4  20      179.15      525.88    114.08 o 
   0   4  20     3817.36     3696.43    190.62 o 
   2   4  20     5717.19     7433.26    256.24 o 
   4   4  20     7397.66     6937.61    249.80 o 
  -3   5  20       88.31       87.76    119.31 o 
  -1   5  20     1052.29      656.10    144.30 o 
   1   5  20      814.44      782.17    146.52 o 
   3   5  20      634.48      710.05    143.00 o 
   5   5  20       22.01      287.42    128.89 o 
  -4   6  20      155.38      140.76    130.70 o 
  -2   6  20      634.14      785.88    136.95 o 
   0   6  20     2685.02     3011.06    198.91 o 
   2   6  20       21.69       76.95    132.06 o 
   4   6  20      594.67      755.61    195.74 o 
   6   6  20      453.04      430.08    149.23 o 
  -5   7  20      580.03      368.37    153.61 o 
  -3   7  20      139.26      174.77    141.38 o 
  -1   7  20      433.21      522.69    136.47 o 
   1   7  20       16.01      179.51    162.89 o 
   3   7  20     2396.82     1803.12    173.22 o 
   5   7  20       62.82      156.94    151.93 o 
   7   7  20      431.91      682.86    165.91 o 
  -6   8  20     1356.01     1709.10    186.11 o 
  -4   8  20       12.12       88.11    155.02 o 
  -2   8  20       54.44     -144.25    147.96 o 
   0   8  20       60.54     -137.30    184.72 o 
   2   8  20     2572.67     3368.80    315.88 o 
   4   8  20       32.20     -200.19    158.66 o 
   6   8  20        1.24       90.68    172.01 o 
   8   8  20      247.57      306.91    167.25 o 
  -7   9  20       86.46      -50.73    166.81 o 
  -5   9  20      332.88      550.78    173.42 o 
  -3   9  20       98.46      169.45    157.82 o 
  -1   9  20        8.30       -6.87    160.58 o 
   1   9  20        3.44      261.47    189.61 o 
   3   9  20      126.62       35.21    170.09 o 
   5   9  20      694.95      726.37    204.52 o 
   7   9  20       25.27      -78.84    186.49 o 
   9   9  20       39.86      303.66    210.89 o 
  -8  10  20      293.08      377.05    190.21 o 
  -6  10  20       25.96      210.57    174.92 o 
  -4  10  20      154.63      -35.96    165.59 o 
  -2  10  20      217.21      525.37    176.08 o 
   0  10  20      108.47     -284.14    190.32 o 
   2  10  20       28.62     -102.44    199.54 o 
   4  10  20      345.48      279.03    182.34 o 
   6  10  20      370.38      683.80    218.12 o 
   8  10  20        9.39     -123.33    222.68 o 
  10  10  20       31.44       78.20    265.15 o 
  -9  11  20        1.21     -145.87    210.79 o 
  -7  11  20       59.38       26.15    206.15 o 
  -5  11  20        4.04       45.59    182.46 o 
  -3  11  20       42.79      120.89    179.73 o 
  -1  11  20      616.33      778.38    185.62 o 
   1  11  20      389.34      539.79    240.64 o 
   3  11  20      296.93      264.70    215.26 o 
   5  11  20       11.21       44.78    211.17 o 
   7  11  20       96.87      248.96    225.18 o 
   9  11  20        1.02      -53.77    237.49 o 
  11  11  20        4.62     -371.50    858.78 o 
  -8  12  20      160.13      181.58    222.36 o 
  -6  12  20       88.31      317.28    216.98 o 
  -4  12  20       80.54      160.37    206.98 o 
  -2  12  20       84.87      -15.69    183.21 o 
   0  12  20       60.47       21.64    216.04 o 
   2  12  20        6.38      112.49    236.37 o 
   4  12  20       20.75      -79.42    215.41 o 
   6  12  20      264.58      516.70    260.30 o 
   8  12  20        8.85     -235.49    235.01 o 
  -7  13  20       38.08      323.05    237.51 o 
  -5  13  20      125.31      317.83    229.71 o 
  -3  13  20       13.00      145.63    222.47 o 
  -1  13  20        4.16       36.45    235.33 o 
   1  13  20        9.51      129.83    253.72 o 
   3  13  20      101.08      145.66    226.93 o 
   5  13  20       58.14      229.01    265.66 o 
   7  13  20       41.40      139.67    270.19 o 
  -6  14  20       11.20     -197.83    249.07 o 
  -4  14  20       18.91       73.32    235.77 o 
  -2  14  20       79.04      222.60    283.74 o 
   0  14  20      145.17     -191.46    271.76 o 
   2  14  20      127.13      188.28    281.15 o 
   4  14  20        0.54       93.65    306.12 o 
   6  14  20       15.09      -38.56    243.00 o 
  -3  15  20      199.43     -289.24    366.89 o 
  -1  15  20       38.36      292.55    432.70 o 
   1  15  20       42.70      178.73    295.07 o 
   3  15  20       70.40      -19.29    434.55 o 
   0   1  21       42.46      185.09    137.13 o 
  -1   2  21      666.47      821.38    146.42 o 
   1   2  21     1238.51     1453.37    177.97 o 
  -2   3  21      450.40      397.81    143.61 o 
   0   3  21     2889.74     2691.33    183.01 o 
   2   3  21     1168.71      580.14    129.03 o 
  -3   4  21      509.36      882.66    138.67 o 
  -1   4  21     3146.99     1820.03    154.75 o 
   1   4  21       34.68       74.73    121.96 o 
   3   4  21     2425.19     2336.81    177.90 o 
  -4   5  21       98.92      122.24    144.07 o 
  -2   5  21      149.38       68.21    138.04 o 
   0   5  21      305.24      206.07    141.80 o 
   2   5  21     2026.74     1831.18    157.07 o 
   4   5  21      108.28       80.40    128.53 o 
  -5   6  21      421.98      784.20    215.66 o 
  -3   6  21      736.16      714.71    142.43 o 
  -1   6  21       34.62        5.41    158.45 o 
   1   6  21       50.10       66.13    134.06 o 
   3   6  21      692.38      518.62    164.71 o 
   5   6  21       82.86      220.82    137.48 o 
  -6   7  21       71.41       38.96    166.35 o 
  -4   7  21     1300.41     1160.47    183.90 o 
  -2   7  21      456.24      507.11    157.56 o 
   0   7  21     2645.11     1944.99    190.22 o 
   2   7  21     2089.74     2328.62    209.08 o 
   4   7  21     1326.93     1452.86    192.82 o 
   6   7  21       63.90      -10.35    172.94 o 
  -7   8  21      253.20      263.30    170.19 o 
  -5   8  21       28.88     -103.77    158.18 o 
  -3   8  21      292.27     -145.54    160.63 o 
  -1   8  21     1120.29     1226.01    191.91 o 
   1   8  21      435.44      745.22    185.12 o 
   3   8  21      136.22      -85.00    165.46 o 
   5   8  21      290.67      534.77    183.02 o 
   7   8  21      116.02      104.73    199.19 o 
  -8   9  21      119.72     -209.60    206.00 o 
  -6   9  21      162.22       18.77    175.07 o 
  -4   9  21      663.58      280.73    168.29 o 
  -2   9  21       69.84      148.78    171.04 o 
   0   9  21      319.26      540.64    183.72 o 
   2   9  21      110.68        8.77    192.46 o 
   4   9  21       53.27     -143.53    189.23 o 
   6   9  21       92.71      395.96    214.25 o 
   8   9  21       73.27     -191.13    199.78 o 
  -9  10  21       44.92        1.30    212.23 o 
  -7  10  21        3.17      182.12    184.46 o 
  -5  10  21       64.83      263.27    184.54 o 
  -3  10  21      263.34      140.08    169.39 o 
  -1  10  21      119.06     -324.89    221.55 o 
   1  10  21       64.56      -58.14    199.14 o 
   3  10  21      111.65      192.83    212.24 o 
   5  10  21      414.87      609.90    215.39 o 
   7  10  21       35.07      289.33    226.05 o 
   9  10  21        4.10      341.70    238.19 o 
 -10  11  21        0.22      409.86    315.73 o 
  -8  11  21        2.54      332.17    214.35 o 
  -6  11  21      245.52      192.74    191.30 o 
  -4  11  21       58.61        9.49    180.54 o 
  -2  11  21      192.86      227.54    196.17 o 
   0  11  21     2236.48     2413.14    295.38 o 
   2  11  21        1.71       88.19    214.57 o 
   4  11  21       13.99        3.93    240.95 o 
   6  11  21      124.73      370.25    252.39 o 
   8  11  21       95.70     -178.23    291.33 o 
  10  11  21        7.14       88.56    314.58 o 
  -9  12  21       45.59      187.64    312.25 o 
  -7  12  21      113.57      307.03    241.16 o 
  -5  12  21       57.24      288.88    221.46 o 
  -3  12  21        3.90     -172.31    186.93 o 
  -1  12  21      184.40      239.68    204.72 o 
   1  12  21       85.93      131.53    252.97 o 
   3  12  21       76.47     -158.45    225.03 o 
   5  12  21       17.40      -83.66    233.57 o 
   7  12  21        6.67      -87.88    259.93 o 
   9  12  21       70.00     -441.42    294.28 o 
  -6  13  21        0.35     -157.74    226.84 o 
  -4  13  21       39.74     -142.16    224.68 o 
  -2  13  21      117.23      217.67    239.92 o 
   0  13  21        2.04        7.93    233.78 o 
   2  13  21        6.14      105.42    240.94 o 
   4  13  21      201.34      685.01    309.37 o 
   6  13  21        8.31     -288.35    240.07 o 
  -5  14  21       61.16      399.65    287.35 o 
  -3  14  21      171.26     -157.85    230.05 o 
  -1  14  21        6.06       31.20    275.04 o 
   1  14  21       77.37      -36.43    276.11 o 
   3  14  21       26.83      223.38    332.03 o 
   5  14  21       11.29      162.64    306.76 o 
   0  15  21       64.12     -557.45    407.22 o 
   1   1  22     1264.26     1123.96    162.97 o 
   0   2  22      171.03       29.59    150.23 o 
   2   2  22       29.64      -26.17    141.64 o 
  -1   3  22      841.24      569.27    148.90 o 
   1   3  22      191.01      105.85    151.08 o 
   3   3  22     2435.00     2663.84    205.31 o 
  -2   4  22      223.30      323.22    163.03 o 
   0   4  22      832.80     1383.24    165.13 o 
   2   4  22      407.44      494.46    135.69 o 
   4   4  22      493.91      172.98    158.41 o 
  -3   5  22       41.17      224.09    149.27 o 
  -1   5  22      519.17      641.69    155.90 o 
   1   5  22      279.03      399.98    148.37 o 
   3   5  22      844.69      299.25    149.89 o 
   5   5  22      134.45       36.53    151.74 o 
  -4   6  22       31.15      141.22    151.99 o 
  -2   6  22     1257.86     1759.44    181.83 o 
   0   6  22     1005.58      785.11    182.40 o 
   2   6  22      257.89       41.14    162.72 o 
   4   6  22     1486.13     1771.24    239.85 o 
   6   6  22      218.37      635.13    165.95 o 
  -5   7  22       28.16       61.30    158.22 o 
  -3   7  22      812.08      953.84    185.48 o 
  -1   7  22     1501.23      962.45    188.74 o 
   1   7  22      247.21      333.84    157.35 o 
   3   7  22      169.97      332.82    175.11 o 
   5   7  22       53.95     -115.18    156.65 o 
   7   7  22      334.53      -92.94    184.83 o 
  -6   8  22      478.20      461.58    174.58 o 
  -4   8  22      264.00      284.47    170.35 o 
  -2   8  22      671.27      833.57    192.34 o 
   0   8  22      313.90      589.81    189.45 o 
   2   8  22        7.05      206.60    199.76 o 
   4   8  22       11.85     -229.41    175.19 o 
   6   8  22        0.85      114.64    188.03 o 
   8   8  22       49.50      296.63    206.29 o 
  -7   9  22       55.12      -43.26    185.02 o 
  -5   9  22      196.56      424.48    183.15 o 
  -3   9  22       80.82     -108.66    180.49 o 
  -1   9  22       21.96       64.73    187.68 o 
   1   9  22      371.82      596.76    221.15 o 
   3   9  22        0.58       21.47    203.17 o 
   5   9  22        5.36      166.10    273.12 o 
   7   9  22      265.19      -13.76    221.32 o 
   9   9  22        7.88     -268.67    210.96 o 
  -8  10  22       11.03      -67.20    215.42 o 
  -6  10  22       96.30     -182.80    183.36 o 
  -4  10  22       82.38      201.64    182.18 o 
  -2  10  22      662.50     1247.13    210.43 o 
   0  10  22      299.21      305.10    226.51 o 
   2  10  22     1011.35     1462.07    244.48 o 
   4  10  22        4.47      217.65    238.11 o 
   6  10  22      154.86      -12.73    240.90 o 
   8  10  22       63.40      155.93    240.66 o 
  10  10  22       26.72       15.64    311.85 o 
  -9  11  22       36.53      306.11    307.84 o 
  -7  11  22      241.98      548.02    204.32 o 
  -5  11  22        0.90      -93.91    190.20 o 
  -3  11  22      654.95      407.45    203.52 o 
  -1  11  22      454.46      713.94    211.20 o 
   1  11  22      136.95      225.55    262.49 o 
   3  11  22      147.41     -328.10    218.73 o 
   5  11  22       48.89      325.85    256.31 o 
   7  11  22       26.51     -276.51    232.42 o 
   9  11  22       33.17      116.67    275.13 o 
  -8  12  22       22.80      141.61    263.63 o 
  -6  12  22      181.65      496.60    230.38 o 
  -4  12  22       16.16       24.12    196.26 o 
  -2  12  22        4.53      -98.16    243.47 o 
   0  12  22        2.09     -225.69    226.19 o 
   2  12  22       23.06      -57.21    257.86 o 
   4  12  22        0.58      666.02    271.66 o 
   6  12  22      118.02       71.85    257.71 o 
   8  12  22        0.19      671.52    287.41 o 
  -5  13  22       22.24     -273.05    227.37 o 
  -3  13  22       50.43      -76.51    240.49 o 
  -1  13  22        0.59      -42.67    273.25 o 
   1  13  22        0.52       31.69    240.78 o 
   3  13  22      117.16      -90.73    289.73 o 
   5  13  22       43.44       17.74    272.42 o 
  -2  14  22      228.05      322.35    317.95 o 
   0  14  22       24.09      221.04    395.17 o 
   2  14  22       24.68     -137.79    322.81 o 
   0   1  23      585.62      482.85    158.57 o 
  -1   2  23     1186.64     1650.39    186.40 o 
   1   2  23        3.21      -54.37    151.30 o 
  -2   3  23       12.38     -142.23    149.93 o 
   0   3  23      638.99      423.72    159.18 o 
   2   3  23     4783.37     4661.26    249.59 o 
  -3   4  23      438.32      134.40    172.83 o 
  -1   4  23     2002.96     1605.00    198.65 o 
   1   4  23      531.21      676.02    169.96 o 
   3   4  23     2520.09     2275.71    216.26 o 
  -4   5  23       27.03      -38.94    168.38 o 
  -2   5  23      338.80      594.67    176.24 o 
   0   5  23       81.28       43.99    170.28 o 
   2   5  23      861.80     1133.35    187.40 o 
   4   5  23       13.64     -223.76    149.17 o 
  -5   6  23      563.45      462.13    183.15 o 
  -3   6  23      400.16      377.72    172.02 o 
  -1   6  23       91.30       -5.43    156.74 o 
   1   6  23      148.38      -67.26    160.21 o 
   3   6  23      299.25      193.28    173.92 o 
   5   6  23      665.93      378.06    186.31 o 
  -6   7  23      711.27      998.47    187.59 o 
  -4   7  23      521.69      -14.91    220.48 o 
  -2   7  23       36.10      -31.76    174.27 o 
   0   7  23     2432.56     2157.83    219.17 o 
   2   7  23      219.35      674.70    189.40 o 
   4   7  23      162.01      116.04    181.41 o 
   6   7  23      327.42      275.43    205.30 o 
  -7   8  23       61.25      188.11    202.20 o 
  -5   8  23      284.46      404.50    175.60 o 
  -3   8  23       20.98      178.24    215.64 o 
  -1   8  23        3.18      -94.42    180.51 o 
   1   8  23      367.22      524.14    238.59 o 
   3   8  23       64.96       -7.50    207.92 o 
   5   8  23      178.58      408.83    240.59 o 
   7   8  23        9.73     -291.87    194.58 o 
  -8   9  23      371.47       69.32    214.28 o 
  -6   9  23       21.26      100.93    181.86 o 
  -4   9  23       33.59     -266.27    177.52 o 
  -2   9  23       37.36      326.04    210.83 o 
   0   9  23       67.99      139.84    211.64 o 
   2   9  23       69.32      -81.09    208.83 o 
   4   9  23      201.27       19.53    216.71 o 
   6   9  23      312.27      772.63    308.62 o 
   8   9  23       13.23     -158.42    210.18 o 
  -9  10  23      287.87      303.44    249.29 o 
  -7  10  23        0.43      -16.87    194.54 o 
  -5  10  23      343.36      664.03    205.56 o 
  -3  10  23       35.88      353.01    205.01 o 
  -1  10  23      121.85     -258.37    211.67 o 
   1  10  23      309.53      377.49    255.32 o 
   3  10  23       10.94      165.78    229.41 o 
   5  10  23       80.75     -110.89    283.72 o 
   7  10  23        8.54     -259.66    231.46 o 
   9  10  23       31.12     -213.03    271.31 o 
  -8  11  23        1.04     -353.10    281.59 o 
  -6  11  23       98.89      -31.57    204.26 o 
  -4  11  23      247.82      225.16    210.77 o 
  -2  11  23      463.81      410.61    215.60 o 
   0  11  23      129.65     -131.78    253.99 o 
   2  11  23       63.81      456.35    240.65 o 
   4  11  23      244.49      324.43    266.40 o 
   6  11  23        2.72      242.03    271.97 o 
   8  11  23        1.15     -176.28    269.11 o 
  -7  12  23        4.02     -174.16    257.55 o 
  -5  12  23       68.40      108.23    230.06 o 
  -3  12  23       58.29       27.51    217.76 o 
  -1  12  23      114.72      103.51    242.02 o 
   1  12  23        5.80      271.29    242.42 o 
   3  12  23       11.91     -366.80    244.53 o 
   5  12  23      124.13     -229.98    266.84 o 
   7  12  23       23.36      518.90    615.11 o 
  -4  13  23       62.40       99.08    293.93 o 
  -2  13  23       60.49     -145.34    280.08 o 
   0  13  23       67.08      -32.47    252.17 o 
   2  13  23       10.24     -390.21    278.38 o 
   4  13  23        4.97     -266.52    344.65 o 
   0   0  24      625.60     1553.00    369.78 o 
   1   1  24      238.11      418.03    165.90 o 
   0   2  24        3.84       40.96    157.20 o 
   2   2  24      192.27      251.00    172.27 o 
  -1   3  24      946.56      806.82    173.28 o 
   1   3  24      597.03      683.80    184.59 o 
   3   3  24      162.68     -115.52    177.79 o 
  -2   4  24     2104.38     2567.89    224.90 o 
   0   4  24       96.20      -13.48    173.92 o 
   2   4  24       48.34      243.09    173.47 o 
   4   4  24      273.16      333.88    186.85 o 
  -3   5  24        6.11      -64.62    182.32 o 
  -1   5  24      108.55      242.29    181.85 o 
   1   5  24      900.06      828.73    206.06 o 
   3   5  24        0.09      185.39    199.74 o 
   5   5  24       52.53      161.39    185.50 o 
  -4   6  24       55.28       22.60    210.51 o 
  -2   6  24       12.04      113.30    185.42 o 
   0   6  24      157.68      549.00    197.89 o 
   2   6  24     2964.77     3671.03    282.69 o 
   4   6  24      122.24       -6.33    204.50 o 
   6   6  24      302.89      694.95    225.75 o 
  -5   7  24      116.72     -206.52    179.79 o 
  -3   7  24      617.94      365.01    192.63 o 
  -1   7  24        9.79      156.00    187.70 o 
   1   7  24        5.21       94.73    219.16 o 
   3   7  24      307.38      100.95    184.94 o 
   5   7  24      422.25      412.62    216.37 o 
   7   7  24      287.49      194.65    225.76 o 
  -6   8  24       17.45       68.56    183.56 o 
  -4   8  24      295.54      651.21    202.88 o 
  -2   8  24       96.17      -86.86    186.39 o 
   0   8  24       69.39      232.63    215.25 o 
   2   8  24      134.43       93.81    218.57 o 
   4   8  24        6.78      -53.90    218.36 o 
   6   8  24      405.54      972.58    287.49 o 
   8   8  24        5.18      148.76    217.01 o 
  -7   9  24        2.78     -292.41    209.14 o 
  -5   9  24        1.07       49.52    201.64 o 
  -3   9  24      513.98      675.11    206.23 o 
  -1   9  24       23.11      304.07    204.31 o 
   1   9  24       44.14     -200.00    246.43 o 
   3   9  24       34.57      -55.27    228.07 o 
   5   9  24      194.27      293.58    258.77 o 
   7   9  24       43.95      448.45    267.40 o 
   9   9  24       10.04      152.10    324.69 o 
  -8  10  24      174.88      232.25    250.90 o 
  -6  10  24      136.13      119.71    200.21 o 
  -4  10  24        1.89       77.42    211.08 o 
  -2  10  24      452.78      411.18    212.08 o 
   0  10  24      442.05     1076.21    325.88 o 
   2  10  24      157.21       67.49    227.66 o 
   4  10  24       27.21      360.62    296.98 o 
   6  10  24       38.20      119.76    267.27 o 
   8  10  24       54.39     -126.93    306.72 o 
  -7  11  24       46.26     -153.69    216.14 o 
  -5  11  24       63.36      107.33    213.42 o 
  -3  11  24       44.30      117.41    216.37 o 
  -1  11  24        1.09      104.41    235.24 o 
   1  11  24      610.41      583.76    262.14 o 
   3  11  24       13.00     -279.10    235.79 o 
   5  11  24       24.09     -194.65    268.45 o 
   7  11  24       52.98      357.29    395.09 o 
  -4  12  24       58.28     -231.55    227.13 o 
  -2  12  24        3.61      289.15    250.90 o 
   0  12  24       39.45      163.20    254.77 o 
   2  12  24        6.69      -94.56    335.89 o 
   4  12  24       63.25       65.27    278.62 o 
  -1  13  24        4.00     -381.68    362.71 o 
   1  13  24       53.56      -50.72    357.47 o 
   0   1  25      397.28      150.58    185.40 o 
  -1   2  25      521.07       75.25    171.28 o 
   1   2  25      285.00      599.08    178.59 o 
  -2   3  25       58.45       49.47    184.74 o 
   0   3  25      553.20     1001.21    195.87 o 
   2   3  25       37.32        0.50    194.09 o 
  -3   4  25        7.78      196.72    192.17 o 
  -1   4  25      822.35     1086.64    209.90 o 
   1   4  25       49.79      117.59    187.53 o 
   3   4  25      907.45      399.86    200.41 o 
  -4   5  25      135.19     -266.86    208.79 o 
  -2   5  25       12.07      -60.24    185.44 o 
   0   5  25      200.92       78.91    194.83 o 
   2   5  25      310.08      614.34    223.80 o 
   4   5  25     1508.89     1740.58    275.64 o 
  -5   6  25      370.28      640.70    264.80 o 
  -3   6  25       66.32      -26.42    214.41 o 
  -1   6  25      950.39      900.20    213.85 o 
   1   6  25      266.76      541.42    224.63 o 
   3   6  25      343.43      752.34    229.92 o 
   5   6  25       22.40      230.50    311.42 o 
  -6   7  25      791.70      715.25    294.39 o 
  -4   7  25      130.07     -103.25    219.59 o 
  -2   7  25      375.89      442.67    231.64 o 
   0   7  25      644.81      187.11    223.21 o 
   2   7  25       72.78     -186.97    211.64 o 
   4   7  25       57.37     -289.13    214.88 o 
   6   7  25       29.87      259.37    252.18 o 
  -7   8  25      459.21      390.33    244.53 o 
  -5   8  25       31.81      423.57    233.62 o 
  -3   8  25       46.11       77.10    197.78 o 
  -1   8  25      479.43      621.22    211.28 o 
   1   8  25      266.35      -23.58    228.24 o 
   3   8  25        0.02      216.76    228.45 o 
   5   8  25      319.80      123.15    288.95 o 
   7   8  25      111.73      190.29    238.11 o 
  -8   9  25      186.77      219.55    240.31 o 
  -6   9  25       10.14       39.76    210.57 o 
  -4   9  25        0.19     -293.62    195.75 o 
  -2   9  25       12.01       44.87    202.59 o 
   0   9  25       50.91      181.17    229.91 o 
   2   9  25      514.71     1123.20    254.85 o 
   4   9  25        8.68      158.53    266.92 o 
   6   9  25       81.89      306.36    274.85 o 
   8   9  25        5.57       24.78    273.62 o 
  -7  10  25       55.58      -98.01    240.64 o 
  -5  10  25       42.14      134.32    219.81 o 
  -3  10  25      267.35      176.49    216.22 o 
  -1  10  25      257.76      344.80    269.21 o 
   1  10  25       52.36     -129.96    245.03 o 
   3  10  25      260.46       45.82    241.76 o 
   5  10  25      140.26      -63.51    269.88 o 
   7  10  25        0.66      294.75    452.89 o 
  -6  11  25      100.06      -65.50    252.56 o 
  -4  11  25        3.90      367.83    228.94 o 
  -2  11  25      264.38      316.19    245.06 o 
   0  11  25       25.31      272.17    278.03 o 
   2  11  25       38.62      413.32    289.67 o 
   4  11  25       61.86      234.28    283.50 o 
   6  11  25      133.99     -506.00    337.34 o 
  -3  12  25      103.31      274.17    291.81 o 
  -1  12  25        6.46      268.61    284.04 o 
   1  12  25       11.25     -288.95    316.47 o 
   3  12  25      161.20      919.96    459.40 o 
   1   1  26      362.45      220.23    180.92 o 
   0   2  26      325.07      204.84    183.84 o 
   2   2  26        8.62      318.39    219.28 o 
  -1   3  26      193.24      400.59    216.47 o 
   1   3  26        0.67     -185.95    173.71 o 
   3   3  26      193.94       87.76    200.91 o 
  -2   4  26      143.85      184.92    203.32 o 
   0   4  26      516.04      191.33    216.17 o 
   2   4  26      105.25      125.32    259.00 o 
   4   4  26        9.36     -169.85    248.95 o 
  -3   5  26      556.26      676.27    216.26 o 
  -1   5  26        0.97     -166.63    251.77 o 
   1   5  26      109.80      389.73    223.45 o 
   3   5  26       81.59       16.09    238.16 o 
   5   5  26       47.84     -108.87    253.42 o 
  -4   6  26      111.38      339.54    238.56 o 
  -2   6  26        0.81      105.30    231.77 o 
   0   6  26       28.97     -199.71    198.25 o 
   2   6  26        4.02     -159.84    232.19 o 
   4   6  26       50.56      204.12    251.73 o 
   6   6  26       55.21       60.83    260.41 o 
  -5   7  26      230.64      298.80    239.64 o 
  -3   7  26       35.56       54.09    233.43 o 
  -1   7  26       63.92      461.33    237.45 o 
   1   7  26      209.11     -107.71    257.79 o 
   3   7  26      355.80      368.62    232.37 o 
   5   7  26        7.10      293.45    263.40 o 
   7   7  26       97.37       19.57    268.32 o 
  -6   8  26        3.42      516.97    275.66 o 
  -4   8  26      554.67      125.50    278.39 o 
  -2   8  26       17.26     -233.56    249.30 o 
   0   8  26        1.84      213.41    276.81 o 
   2   8  26       29.28      536.67    318.83 o 
   4   8  26      103.02        5.39    415.07 o 
   6   8  26      345.41      166.69    324.93 o 
   8   8  26        2.32     -239.88    328.71 o 
  -7   9  26       57.16      243.96    352.71 o 
  -5   9  26       73.81      125.77    238.54 o 
  -3   9  26       18.95      143.35    240.50 o 
  -1   9  26       87.69      437.75    283.70 o 
   1   9  26      282.30       54.58    248.97 o 
   3   9  26       20.64      311.00    251.93 o 
   5   9  26      165.76      265.77    273.80 o 
   7   9  26       48.95       46.55    474.37 o 
  -6  10  26       79.46     -360.14    240.09 o 
  -4  10  26      200.03      104.98    219.90 o 
  -2  10  26        0.61     -144.57    246.76 o 
   0  10  26      195.14      258.37    288.66 o 
   2  10  26      104.58        3.03    280.29 o 
   4  10  26       15.96       75.54    280.11 o 
   6  10  26       33.26      105.35    454.11 o 
  -3  11  26      104.98      239.53    267.75 o 
  -1  11  26       39.79     -294.55    250.85 o 
   1  11  26      104.57      219.55    274.02 o 
   3  11  26        4.68     1107.63    466.65 o 
   0   1  27       15.76     -108.79    188.51 o 
  -1   2  27        1.59       -2.05    200.36 o 
   1   2  27      731.99     1138.49    206.95 o 
  -2   3  27       23.90     -211.34    208.86 o 
   0   3  27      393.12      410.66    209.41 o 
   2   3  27        2.11      -58.80    201.10 o 
  -3   4  27      178.48     -219.57    204.17 o 
  -1   4  27     1349.11     1723.38    243.35 o 
   1   4  27       74.36      180.51    246.69 o 
   3   4  27      135.84      420.70    238.57 o 
  -4   5  27       64.29     -145.78    231.94 o 
  -2   5  27       31.17      208.31    216.53 o 
   0   5  27       11.22      -43.08    212.71 o 
   2   5  27      783.76      731.87    270.95 o 
   4   5  27      143.48        2.58    228.52 o 
  -5   6  27      133.64       75.46    275.56 o 
  -3   6  27       53.97      373.37    246.64 o 
  -1   6  27      139.93      224.87    245.25 o 
   1   6  27      376.65      387.79    242.08 o 
   3   6  27     1172.67      784.30    256.43 o 
   5   6  27        4.47      260.49    268.33 o 
  -6   7  27       45.30      230.98    425.49 o 
  -4   7  27        5.58      180.40    251.20 o 
  -2   7  27      335.86      439.74    250.96 o 
   0   7  27       42.63       63.92    282.44 o 
   2   7  27       62.13     -442.64    295.09 o 
   4   7  27       24.00      275.17    247.83 o 
   6   7  27      211.28      235.00    283.85 o 
  -7   8  27        7.74      -18.57    504.25 o 
  -5   8  27        6.80      351.60    241.47 o 
  -3   8  27      228.42      345.08    260.12 o 
  -1   8  27      120.85      -49.34    279.52 o 
   1   8  27       26.47      238.29    286.71 o 
   3   8  27        2.82      125.32    326.06 o 
   5   8  27      129.75       52.74    332.13 o 
   7   8  27       59.79     -508.38    607.73 o 
  -6   9  27      106.49     -256.75    338.18 o 
  -4   9  27      116.04      -91.85    242.92 o 
  -2   9  27       25.97     -157.37    246.98 o 
   0   9  27      341.03      575.72    303.78 o 
   2   9  27      133.54      -21.55    331.06 o 
   4   9  27       68.54      104.78    338.97 o 
  -3  10  27        1.05      155.55    273.33 o 
  -1  10  27        2.03     -451.31    395.18 o 
   1  10  27      277.91      193.55    300.02 o 
   3  10  27        0.45      102.93    637.26 o 
   0   0  28      203.43      441.36    399.79 o 
   1   1  28        1.28       63.70    198.46 o 
   0   2  28        3.60     -221.20    208.13 o 
   2   2  28      188.75      -15.99    255.59 o 
  -1   3  28        6.33     -109.34    217.94 o 
   1   3  28      555.27      746.47    255.56 o 
   3   3  28        9.34       43.86    219.61 o 
  -2   4  28      155.20      426.37    227.95 o 
   0   4  28      174.25      -42.62    240.10 o 
   2   4  28      817.15     1020.04    261.84 o 
   4   4  28       29.99      275.88    247.15 o 
  -3   5  28       44.94     -167.99    236.57 o 
  -1   5  28       65.01     -305.83    203.88 o 
   1   5  28        2.66     -116.57    268.31 o 
   3   5  28        6.11      130.34    260.53 o 
   5   5  28      251.79      424.70    289.82 o 
  -4   6  28      558.13      245.93    252.83 o 
  -2   6  28        3.56      -72.24    401.14 o 
   0   6  28        4.04       17.97    281.80 o 
   2   6  28       58.56      166.76    247.02 o 
   4   6  28       90.32     -164.41    281.43 o 
   6   6  28      346.44       33.91    274.96 o 
  -5   7  28       61.18      448.94    290.68 o 
  -3   7  28        2.07      -46.47    249.77 o 
  -1   7  28      132.44      -88.15    279.20 o 
   1   7  28        2.73     -252.09    287.73 o 
   3   7  28        2.57       56.34    326.96 o 
   5   7  28       11.46      -41.16    281.29 o 
   7   7  28      109.06     -293.57    567.45 o 
  -4   8  28      119.91     -345.87    239.95 o 
  -2   8  28      165.23      489.40    270.20 o 
   0   8  28      922.65     1081.97    376.37 o 
   2   8  28        2.04      140.04    303.65 o 
   4   8  28       49.53      -11.57    340.54 o 
  -3   9  28       38.62       39.79    295.03 o 
  -1   9  28       14.83     -338.49    323.93 o 
   1   9  28        7.35      134.33    428.44 o 
   3   9  28      115.56      229.13    662.32 o 
   0   1  29        2.77     -311.39    207.59 o 
  -1   2  29      221.88      154.86    232.38 o 
   1   2  29       12.37     -318.45    212.30 o 
  -2   3  29       51.35      -36.19    224.24 o 
   0   3  29       11.32     -137.76    244.76 o 
   2   3  29      291.89      281.30    249.61 o 
  -3   4  29        8.97       31.56    236.95 o 
  -1   4  29        1.25      -94.61    271.85 o 
   1   4  29      127.93      -20.21    245.17 o 
   3   4  29       14.54     -349.12    232.74 o 
  -4   5  29        1.64      130.26    304.54 o 
  -2   5  29       68.88      329.41    236.63 o 
   0   5  29      399.59      468.48    296.40 o 
   2   5  29      108.34      -43.02    252.14 o 
   4   5  29       32.24     -140.24    255.97 o 
  -5   6  29        1.40      126.30    300.04 o 
  -3   6  29      114.85      277.60    261.78 o 
  -1   6  29       62.12      572.41    302.15 o 
   1   6  29       74.31      -89.15    308.57 o 
   3   6  29       27.99     -390.88    267.60 o 
   5   6  29        0.37      327.18    353.84 o 
  -4   7  29        4.44     -403.09    298.93 o 
  -2   7  29        8.23      123.27    259.71 o 
   0   7  29      185.18      317.23    373.37 o 
   2   7  29        8.47      -55.72    301.33 o 
   4   7  29      164.86     1175.18    679.33 o 
  -3   8  29       71.37      283.40    358.03 o 
  -1   8  29        0.81      492.11    351.43 o 
   1   8  29       34.95      179.90    412.54 o 
   3   8  29       63.39     -518.22    630.10 o 
   1   1  30       57.81       73.17    235.98 o 
   0   2  30       61.69      132.20    270.01 o 
   2   2  30       22.11       87.99    233.01 o 
  -1   3  30        5.11      -75.51    229.01 o 
   1   3  30        6.32      -65.52    256.25 o 
   3   3  30       88.28      -72.39    259.68 o 
  -2   4  30        6.99      -59.45    241.50 o 
   0   4  30      334.92      899.35    277.86 o 
   2   4  30       64.29      292.97    260.03 o 
   4   4  30        2.35     -557.91    396.26 o 
  -3   5  30       35.59      266.61    276.01 o 
  -1   5  30        5.18      -91.81    285.52 o 
   1   5  30        4.61      132.06    270.30 o 
   3   5  30        7.20       26.50    292.52 o 
   5   5  30      169.69      732.77    426.04 o 
  -4   6  30       11.57     -130.57    416.12 o 
  -2   6  30       91.09     -123.01    285.64 o 
   0   6  30        0.88      -17.48    308.94 o 
   2   6  30        3.04     -523.04    348.69 o 
   4   6  30      164.30     1125.95    586.25 o 
  -1   7  30       28.23     -663.53    442.35 o 
   1   7  30        5.55       97.80    753.62 o 
   0   1  31       99.49       -0.26    249.84 o 
  -1   2  31        0.31       40.03    247.08 o 
   1   2  31        7.36      402.13    275.70 o 
  -2   3  31       12.95     -292.09    257.27 o 
   0   3  31       10.72      -49.09    262.84 o 
   2   3  31       15.62     -174.08    267.86 o 
  -3   4  31      213.11     -193.87    354.12 o 
  -1   4  31        3.00       64.44    286.35 o 
   1   4  31       15.22      372.28    290.20 o 
   3   4  31       23.78      355.44    316.87 o 
  -2   5  31        7.98      668.68    466.02 o 
   0   5  31        3.13       57.99    334.93 o 
   2   5  31       17.70      173.55    309.05 o 
   0   0  32       56.54     -659.31    439.54 o 
   1   1  32      158.62      582.01    340.72 o 
   0   2  32      182.26      683.47    349.55 o 
   2   2  32      239.29      -80.92    322.06 o 
                                                 
